# Supplementary material for: Social organization of a solitary carnivore: spatial behaviour, interactions and relatedness in the slender mongoose
Source: R Soc Open Sci. 2019 May 8;6(5):182160. doi: 10.1098/rsos.182160 (PMC6549956; doi:10.1098/rsos.182160)
Supplement: Data file: Reproductive success in males [file rsos182160supp4.xlsx]

## Sheet: reprod. success associations
pup	assigned father	mother	confidence
SMF06	SRM01	SMF04	95				SMM05	SMM03	extra	extra with mum			pairwise
SMF07	SMM05	SMF01	95			pairwise	2	2	1	2			association	male	pups	pups by neighbouring male	pups of mother from neighbour	pups in neighbour group
SMF15	SMM05	SMF01	95										M	2	2 (7)	1 (7)	2(7)	0
SMF02	SGM01	SMF01	90											2	2 (7)			0
SMF19	SGM01	SMF04	95										G	1	5 (6)	1		2
SMF17	SGM01	SMF09	0.85											6	0 (6)			0
SMF22	SMM03	SMF01	95										R	1	3 (6)	0		3
SMF10	SMM03	SMF09	95											2	0 (6)			0
														5	2 (6)			1
														8	1(6)			0
SGF07	SGM01	SGF02	95				SGM01	SGM06	extra				D	2	0 (3)	0		1
SGF08	SGM01	SGF02	85			pairwise	5	0	0					7	2 (3)			0
SGF12	SGM01	SGF02	95											8	1 (3)			0
SGF13	SGM01	SGF02	80										F	2	1(3)	1(3)		0
SGF09	SGM01	SGF10	95											12	1(3)			0
SGM14	SGM01	SGF02	95										L/O	4	1(1)	0		1
SGF15	SGM01	SGF02	95										C	1	0(2)	1(2)		0
SGM16	SGM01	SGF02	85											3	0(2)			2
SGF22	SGM01	SGF02												4	1(2)			0
SGM18	SLM04	SLF01	95		95								A	3	1(4)	1(4)		1
														4	2(4)			0
SRF04	SRM05	SRF03	95				SRM05	SRM01	SRM02	SRM08	extra
SBF02	SRM05	SBF01	95			pairwise	2	3	0	1
SBF05	SRM01	SBF01	95
SBF06	SRM08	SBF01	95										within group paternity	pups	females	ingrp	ingrp%	outgrp	outgrp%
SBP07	SRM01	SBF01	95										M	7	3	4	57(80)	3(1)	43(20)
SRM08	SRM01	SBF03	60										G	6	3	5	83	1	17
SRF09	SRM01	SBF03	95										D	3	2	2	100	0	0
													R/B	6	3	6	100	0	0
													F	3	2	2	67	1	33
SDM09	SDM08	SDF04	95				SDM02	SDM07	SDM08	extra			L/O	1	1	1	100	0	0
SDF10	SDM07	SDF04	90			pairwise	0	2	1	0			C	2	2	1	50	1	50
SDF14	SDM07	SDF13	95										A	4	2	3	75	1	25
SDF19	SDM07		65
SCF06	SDM02		95
from here on only over 90%
												averages	associated	non-associated
SFM09	SFM12	SFF07	90		95		SFM02	SFM12	extra			females	2.75	1.75
SFF05	SFM02	SFF10	95		75	pairwise	1	1	1			pups	5.75	2.25
SFF03	SRM01		95									ingrp	85	79
												outgrp	15	21
SLF07	SLM04	SLF09	95		85		SLM04	extra
						pairwise	1	0
SCM04	SRM01	SCF02	95		100		SCM01	SCM04	extra
SCM13	SCM04	SCF09	95		90	pairwise	0	1	1
SAF05	SCM03	SRF09	95		90		SAM03	SAM04	extra
SAM06	SAM03	SAF07	90		90	pairwise	1	1	1
SAF08	SAM04		95
SCM12	SAM04	SRF09	95	Africa	95

## Sheet: individual male success
Male ID	no of pups	category		a - in association, b - not associated
SMM05	2	a
SLM04	2		b		pups	males	pups/male	unsuccessful males	% unsuccessful
SDM02	0		b	a	25	10	2.5	2	20
SGM06	0	a		b	11	23	0.48	15	65
SGM01	7	a
SGM18	0
SCM01	0		b
SDM08	1		b
SDM07	2		b
SFM09	0		b
SDM15	0					does not fulfull requirements
SFM08	0
SGM19	0
SCM03	2		b
SGM17	0		b
SPM03	0		b
SDM01	0		b
SRM07	0
SRM02	0	a
SRM08	1	a
SBM13	0		b
SAM04	2	a
SFM06	0
SRM05	3	a
SDM12	0		b
SDM20	0
SLM08	0		b
SDM05	0
SFM02	1		b
STM01	0		b
SMM13	0
SAM02	0		b
SRM12	0
SDM16	0		b
SFM12	1		b
SRM01	6	a
SMM03	2	a
SAM03	2	a
SCM04	1		b
SBM08	1		b
SAM06	0		b
SDM22	0		b
SMMXX	0		b
pups	36
max/male	7
min/male	0
mean	0.84
range	0-7
successful males	16
% successful males	0.37		only immatures
successful assignements	0.55	36/65
