# Supplementary material for: Social organization of a solitary carnivore: spatial behaviour, interactions and relatedness in the slender mongoose
Source: R Soc Open Sci. 2019 May 8;6(5):182160. doi: 10.1098/rsos.182160 (PMC6549956; doi:10.1098/rsos.182160)
Supplement: Data file: Simultaneous triangulation results [file rsos182160supp5.xlsx]

## Sheet: Blatt1
Triangulation data
total	136	times tracked two animals simultaneously
	10	times animals within 100m of each other
%	7	but only in winter and only one group
range	20-94m	apart
	26
	86
	94
	61
	37
	20
	74
	52
	52
	72
average	57.4	m apart
m-f	8
m-m	2
f-f	0
