# Supplementary material for: Social organization of a solitary carnivore: spatial behaviour, interactions and relatedness in the slender mongoose
Source: R Soc Open Sci. 2019 May 8;6(5):182160. doi: 10.1098/rsos.182160 (PMC6549956; doi:10.1098/rsos.182160)
Supplement: Data file: Communal denning behaviour [file rsos182160supp6.xlsx]

## Sheet: data
Date	Name	ID	GROUP	Burrow	socializedb	sexb	mintemp
2008-04-15	COPERNICUS	SCM01	CONSTELLATIONS	S067	0	1	11.4
2008-04-16	COPERNICUS	SCM01	CONSTELLATIONS	S067	0	1	10.2
2008-04-17	COPERNICUS	SCM01	CONSTELLATIONS	S051	0	1	9.1
2008-04-18	COPERNICUS	SCM01	CONSTELLATIONS	S023	0	1	10.9
2008-04-21	COPERNICUS	SCM01	CONSTELLATIONS	S067	0	1	3.2
2008-04-23	COPERNICUS	SCM01	CONSTELLATIONS	S023	0	1	4.7
2008-04-24	COPERNICUS	SCM01	CONSTELLATIONS	S023	0	1	7
2008-04-25	COPERNICUS	SCM01	CONSTELLATIONS	S023	0	1	8.2
2008-04-28	COPERNICUS	SCM01	CONSTELLATIONS	S067	0	1	6.6
2008-04-29	COPERNICUS	SCM01	CONSTELLATIONS	S072	0	1	4.6
2008-04-30	COPERNICUS	SCM01	CONSTELLATIONS	S073	0	1	5.1
2008-05-01	COPERNICUS	SCM01	CONSTELLATIONS	S074	0	1	5.5
2008-05-02	COPERNICUS	SCM01	CONSTELLATIONS	S074	0	1	8.9
2008-05-03	COPERNICUS	SCM01	CONSTELLATIONS	S075	0	1	13.8
2008-05-04	COPERNICUS	SCM01	CONSTELLATIONS	S076	0	1	7.8
2008-05-05	COPERNICUS	SCM01	CONSTELLATIONS	S077	0	1	8.6
2008-05-06	COPERNICUS	SCM01	CONSTELLATIONS	S079	0	1	7.8
2008-05-07	COPERNICUS	SCM01	CONSTELLATIONS	S078	0	1	6.7
2008-05-08	COPERNICUS	SCM01	CONSTELLATIONS	S080	0	1	9.1
2008-05-09	COPERNICUS	SCM01	CONSTELLATIONS	S023	0	1	10.4
2008-05-10	COPERNICUS	SCM01	CONSTELLATIONS	S023	0	1	13.1
2008-05-11	COPERNICUS	SCM01	CONSTELLATIONS	S023	0	1	7.9
2008-05-12	COPERNICUS	SCM01	CONSTELLATIONS	S067	0	1	7.9
2008-05-13	COPERNICUS	SCM01	CONSTELLATIONS	S023	0	1	NA
2008-05-17	COPERNICUS	SCM01	CONSTELLATIONS	S023	0	1	8.6
2008-05-19	COPERNICUS	SCM01	CONSTELLATIONS	S023	0	1	12.6
2008-05-21	COPERNICUS	SCM01	CONSTELLATIONS	S067	0	1	12.8
2008-05-22	TIYE	SMF01	MADIBA	S081	0	2	11.4
2008-05-22	COPERNICUS	SCM01	CONSTELLATIONS	S055	0	1	11.4
2008-05-23	KOFI	SMM03	MADIBA	S082	0	1	13.6
2008-05-23	COPERNICUS	SCM01	CONSTELLATIONS	S023	0	1	13.6
2008-05-24	COPERNICUS	SCM01	CONSTELLATIONS	S067	0	1	13.2
2008-05-25	KOFI	SMM03	MADIBA	S084	1	1	8.7
2008-05-25	TIYE	SMF01	MADIBA	S083	0	2	8.7
2008-05-25	WARINGA	SMF04	MADIBA	NA	1	2	8.7
2008-05-25	COPERNICUS	SCM01	CONSTELLATIONS	S077	0	1	8.7
2008-05-26	KOFI	SMM03	MADIBA	S086	1	1	5.2
2008-05-26	TIYE	SMF01	MADIBA	S087	0	2	5.2
2008-05-26	WARINGA	SMF04	MADIBA	NA	1	2	5.2
2008-05-26	COPERNICUS	SCM01	CONSTELLATIONS	S085	0	1	5.2
2008-05-27	KOFI	SMM03	MADIBA	S088	0	1	6.6
2008-05-27	TIYE	SMF01	MADIBA	S087	0	2	6.6
2008-05-27	COPERNICUS	SCM01	CONSTELLATIONS	S023	0	1	6.6
2008-05-28	KOFI	SMM03	MADIBA	S090	0	1	8.6
2008-05-28	TIYE	SMF01	MADIBA	S136	0	2	8.6
2008-05-28	COPERNICUS	SCM01	CONSTELLATIONS	S023	0	1	8.6
2008-05-29	KOFI	SMM03	MADIBA	S092	0	1	15.9
2008-05-29	TIYE	SMF01	MADIBA	S091	0	2	15.9
2008-05-29	COPERNICUS	SCM01	CONSTELLATIONS	S023	0	1	15.9
2008-05-30	KOFI	SMM03	MADIBA	S090	0	1	14.7
2008-05-30	TIYE	SMF01	MADIBA	S091	0	2	14.7
2008-05-30	COPERNICUS	SCM01	CONSTELLATIONS	S093	0	1	14.7
2008-05-31	KOFI	SMM03	MADIBA	S090	0	1	7.6
2008-05-31	TIYE	SMF01	MADIBA	S091	0	2	7.6
2008-05-31	COPERNICUS	SCM01	CONSTELLATIONS	S067	0	1	7.6
2008-06-01	KOFI	SMM03	MADIBA	S094	0	1	5.4
2008-06-01	TIYE	SMF01	MADIBA	S091	0	2	5.4
2008-06-01	COPERNICUS	SCM01	CONSTELLATIONS	S067	0	1	5.4
2008-06-02	KOFI	SMM03	MADIBA	S095	1	1	10.9
2008-06-02	TIYE	SMF01	MADIBA	S091	0	2	10.9
2008-06-02	WARINGA	SMF04	MADIBA	NA	1	2	10.9
2008-06-02	COPERNICUS	SCM01	CONSTELLATIONS	S067	0	1	10.9
2008-06-03	KOFI	SMM03	MADIBA	S095	0	1	9.7
2008-06-03	TIYE	SMF01	MADIBA	S091	0	2	9.7
2008-06-03	COPERNICUS	SCM01	CONSTELLATIONS	S072	0	1	9.7
2008-06-04	KOFI	SMM03	MADIBA	S096	0	1	-0.5
2008-06-04	TIYE	SMF01	MADIBA	S087	0	2	-0.5
2008-06-04	COPERNICUS	SCM01	CONSTELLATIONS	S077	0	1	-0.5
2008-06-05	KOFI	SMM03	MADIBA	S092	0	1	-0.5
2008-06-05	TIYE	SMF01	MADIBA	S087	0	2	-0.5
2008-06-05	COPERNICUS	SCM01	CONSTELLATIONS	S067	0	1	-0.5
2008-06-06	KOFI	SMM03	MADIBA	S096	0	1	-1.3
2008-06-06	COPERNICUS	SCM01	CONSTELLATIONS	S067	0	1	-1.3
2008-06-08	KOFI	SMM03	MADIBA	S094	0	1	0.7
2008-06-08	OUMA	SDF04	DAM	S128	0	2	0.7
2008-06-08	COPERNICUS	SCM01	CONSTELLATIONS	S085	0	1	0.7
2008-06-09	KOFI	SMM03	MADIBA	S084	0	1	2.1
2008-06-09	TIYE	SMF01	MADIBA	S091	0	2	2.1
2008-06-09	OUMA	SDF04	DAM	S008	0	2	2.1
2008-06-09	COPERNICUS	SCM01	CONSTELLATIONS	S023	0	1	2.1
2008-06-10	KOFI	SMM03	MADIBA	S084	0	1	11.2
2008-06-10	TIYE	SMF01	MADIBA	S083	0	2	11.2
2008-06-10	OUMA	SDF04	DAM	S008	0	2	11.2
2008-06-10	COPERNICUS	SCM01	CONSTELLATIONS	S023	0	1	11.2
2008-06-11	KOFI	SMM03	MADIBA	S100	0	1	8.9
2008-06-11	TIYE	SMF01	MADIBA	S098	0	2	8.9
2008-06-11	OUMA	SDF04	DAM	S008	0	2	8.9
2008-06-11	COPERNICUS	SCM01	CONSTELLATIONS	S097	0	1	8.9
2008-06-13	KOFI	SMM03	MADIBA	S100	0	1	4.1
2008-06-13	TIYE	SMF01	MADIBA	S087	0	2	4.1
2008-06-13	OUMA	SDF04	DAM	S008	0	2	4.1
2008-06-13	COPERNICUS	SCM01	CONSTELLATIONS	S067	0	1	4.1
2008-06-14	KOFI	SMM03	MADIBA	S094	0	1	5.8
2008-06-14	TIYE	SMF01	MADIBA	S101	0	2	5.8
2008-06-14	OUMA	SDF04	DAM	S008	0	2	5.8
2008-06-14	COPERNICUS	SCM01	CONSTELLATIONS	S102	0	1	5.8
2008-06-15	KOFI	SMM03	MADIBA	S104	0	1	5.3
2008-06-15	TIYE	SMF01	MADIBA	S083	0	2	5.3
2008-06-15	OUMA	SDF04	DAM	S103	0	2	5.3
2008-06-15	COPERNICUS	SCM01	CONSTELLATIONS	S067	0	1	5.3
2008-06-16	KOFI	SMM03	MADIBA	S084	0	1	2.4
2008-06-16	TIYE	SMF01	MADIBA	S083	0	2	2.4
2008-06-16	OUMA	SDF04	DAM	S106	0	2	2.4
2008-06-16	COPERNICUS	SCM01	CONSTELLATIONS	S097	0	1	2.4
2008-06-16	LILITH	SBF01	BERMUDA	S105	1	2	2.4
2008-06-17	TIYE	SMF01	MADIBA	S083	0	2	6.2
2008-06-17	CAYENNE	SGM06	GARAGISTAS	S109	0	1	6.2
2008-06-17	OUMA	SDF04	DAM	S106	0	2	6.2
2008-06-17	LILITH	SBF01	BERMUDA	S107	0	2	6.2
2008-06-18	TIYE	SMF01	MADIBA	S083	0	2	12.7
2008-06-18	CAYENNE	SGM06	GARAGISTAS	S110	0	1	12.7
2008-06-18	OUMA	SDF04	DAM	S106	0	2	12.7
2008-06-18	COPERNICUS	SCM01	CONSTELLATIONS	S023	0	1	12.7
2008-06-18	LILITH	SBF01	BERMUDA	S108	0	2	12.7
2008-06-19	TIYE	SMF01	MADIBA	S083	0	2	10.2
2008-06-19	CAYENNE	SGM06	GARAGISTAS	S110	0	1	10.2
2008-06-19	OUMA	SDF04	DAM	S106	0	2	10.2
2008-06-19	COPERNICUS	SCM01	CONSTELLATIONS	S067	0	1	10.2
2008-06-19	LILITH	SBF01	BERMUDA	S108	0	2	10.2
2008-06-20	KOFI	SMM03	MADIBA	S100	0	1	6.5
2008-06-20	WARINGA	SMF04	MADIBA	NA	1	2	6.5
2008-06-20	CAYENNE	SGM06	GARAGISTAS	S111	0	1	6.5
2008-06-20	OUMA	SDF04	DAM	S008	0	2	6.5
2008-06-20	COPERNICUS	SCM01	CONSTELLATIONS	S067	0	1	6.5
2008-06-20	LILITH	SBF01	BERMUDA	S108	0	2	6.5
2008-06-21	TIYE	SMF01	MADIBA	S087	0	2	1.6
2008-06-21	OUMA	SDF04	DAM	S008	0	2	1.6
2008-06-21	LILITH	SBF01	BERMUDA	S108	0	2	1.6
2008-06-22	KOFI	SMM03	MADIBA	S092	0	1	2.2
2008-06-22	OUMA	SDF04	DAM	S008	0	2	2.2
2008-06-22	COPERNICUS	SCM01	CONSTELLATIONS	S067	0	1	2.2
2008-06-22	LILITH	SBF01	BERMUDA	S107	0	2	2.2
2008-06-23	KOFI	SMM03	MADIBA	S113	0	1	2
2008-06-23	TIYE	SMF01	MADIBA	S087	0	2	2
2008-06-23	OUMA	SDF04	DAM	S008	0	2	2
2008-06-23	COPERNICUS	SCM01	CONSTELLATIONS	S023	0	1	2
2008-06-23	LILITH	SBF01	BERMUDA	S107	0	2	2
2008-06-24	KOFI	SMM03	MADIBA	S113	0	1	2.3
2008-06-24	TIYE	SMF01	MADIBA	S087	0	2	2.3
2008-06-24	OUMA	SDF04	DAM	S008	0	2	2.3
2008-06-24	COPERNICUS	SCM01	CONSTELLATIONS	S023	0	1	2.3
2008-06-24	LILITH	SBF01	BERMUDA	S114	1	2	2.3
2008-06-25	KOFI	SMM03	MADIBA	S113	0	1	2.3
2008-06-25	CAYENNE	SGM06	GARAGISTAS	S119	0	1	2.3
2008-06-25	OUMA	SDF04	DAM	S117	0	2	2.3
2008-06-25	COPERNICUS	SCM01	CONSTELLATIONS	S023	0	1	2.3
2008-06-25	LILITH	SBF01	BERMUDA	S118	1	2	2.3
2008-06-26	KOFI	SMM03	MADIBA	S120	0	1	0.6
2008-06-26	CAYENNE	SGM06	GARAGISTAS	S122	0	1	0.6
2008-06-26	LILITH	SBF01	BERMUDA	S121	0	2	0.6
2008-06-27	KOFI	SMM03	MADIBA	S120	0	1	0.3
2008-06-27	CAYENNE	SGM06	GARAGISTAS	S123	0	1	0.3
2008-06-27	LILITH	SBF01	BERMUDA	S107	0	2	0.3
2008-06-28	KOFI	SMM03	MADIBA	S120	1	1	1.9
2008-06-28	WARINGA	SMF04	MADIBA	S120	1	2	1.9
2008-06-28	CAYENNE	SGM06	GARAGISTAS	S122	0	1	1.9
2008-06-28	LILITH	SBF01	BERMUDA	S033	0	2	1.9
2008-06-29	KOFI	SMM03	MADIBA	S094	0	1	-0.3
2008-06-29	TIYE	SMF01	MADIBA	S098	0	2	-0.3
2008-06-29	WARINGA	SMF04	MADIBA	S096	0	2	-0.3
2008-06-29	CAYENNE	SGM06	GARAGISTAS	S122	0	1	-0.3
2008-06-30	KOFI	SMM03	MADIBA	S092	1	1	0.2
2008-06-30	TIYE	SMF01	MADIBA	S091	0	2	0.2
2008-06-30	WARINGA	SMF04	MADIBA	S092	1	2	0.2
2008-06-30	CAYENNE	SGM06	GARAGISTAS	S122	0	1	0.2
2008-07-01	KOFI	SMM03	MADIBA	S100	1	1	0.8
2008-07-01	TIYE	SMF01	MADIBA	S091	0	2	0.8
2008-07-01	WARINGA	SMF04	MADIBA	S100	1	2	0.8
2008-07-01	CAYENNE	SGM06	GARAGISTAS	S110	0	1	0.8
2008-07-01	OUMA	SDF04	DAM	S008	0	2	0.8
2008-07-02	TIYE	SMF01	MADIBA	S087	0	2	0.3
2008-07-02	WARINGA	SMF04	MADIBA	S100	1	2	0.3
2008-07-02	CAYENNE	SGM06	GARAGISTAS	S110	0	1	0.3
2008-07-02	OUMA	SDF04	DAM	S008	0	2	0.3
2008-07-02	COPERNICUS	SCM01	CONSTELLATIONS	S023	0	1	0.3
2008-07-02	LILITH	SBF01	BERMUDA	S107	0	2	0.3
2008-07-03	TIYE	SMF01	MADIBA	S087	0	2	4.2
2008-07-03	WARINGA	SMF04	MADIBA	S100	1	2	4.2
2008-07-03	CAYENNE	SGM06	GARAGISTAS	S122	0	1	4.2
2008-07-03	OUMA	SDF04	DAM	S008	0	2	4.2
2008-07-03	COPERNICUS	SCM01	CONSTELLATIONS	S023	0	1	4.2
2008-07-03	LILITH	SBF01	BERMUDA	S033	0	2	4.2
2008-07-04	KOFI	SMM03	MADIBA	S113	1	1	-0.2
2008-07-04	TIYE	SMF01	MADIBA	S087	0	2	-0.2
2008-07-04	WARINGA	SMF04	MADIBA	S100	1	2	-0.2
2008-07-04	CAYENNE	SGM06	GARAGISTAS	S110	0	1	-0.2
2008-07-04	OUMA	SDF04	DAM	S008	0	2	-0.2
2008-07-04	COPERNICUS	SCM01	CONSTELLATIONS	S023	0	1	-0.2
2008-07-04	LILITH	SBF01	BERMUDA	S033	0	2	-0.2
2008-07-05	KOFI	SMM03	MADIBA	S113	1	1	1.6
2008-07-05	WARINGA	SMF04	MADIBA	S113	1	2	1.6
2008-07-05	CAYENNE	SGM06	GARAGISTAS	S110	0	1	1.6
2008-07-05	COPERNICUS	SCM01	CONSTELLATIONS	S077	0	1	1.6
2008-07-05	LILITH	SBF01	BERMUDA	S033	0	2	1.6
2008-07-06	KOFI	SMM03	MADIBA	S113	1	1	-1.9
2008-07-06	WARINGA	SMF04	MADIBA	S113	1	2	-1.9
2008-07-06	CAYENNE	SGM06	GARAGISTAS	S110	0	1	-1.9
2008-07-07	BIKO	SMM05	MADIBA	S113	0	1	1.7
2008-07-07	KOFI	SMM03	MADIBA	S094	1	1	1.7
2008-07-07	WARINGA	SMF04	MADIBA	S094	1	2	1.7
2008-07-07	CAYENNE	SGM06	GARAGISTAS	S110	0	1	1.7
2008-07-07	LILITH	SBF01	BERMUDA	S108	1	2	1.7
2008-07-08	BIKO	SMM05	MADIBA	S125	0	1	-0.1
2008-07-08	KOFI	SMM03	MADIBA	S084	1	1	-0.1
2008-07-08	TIYE	SMF01	MADIBA	S087	0	2	-0.1
2008-07-08	WARINGA	SMF04	MADIBA	S084	1	2	-0.1
2008-07-08	LILITH	SBF01	BERMUDA	S108	1	2	-0.1
2008-07-09	BIKO	SMM05	MADIBA	S100	0	1	3.6
2008-07-09	KOFI	SMM03	MADIBA	S084	1	1	3.6
2008-07-09	TIYE	SMF01	MADIBA	S087	0	2	3.6
2008-07-09	WARINGA	SMF04	MADIBA	S084	1	2	3.6
2008-07-09	LILITH	SBF01	BERMUDA	S107	0	2	3.6
2008-07-10	BIKO	SMM05	MADIBA	S126	0	1	-3.4
2008-07-10	KOFI	SMM03	MADIBA	S084	1	1	-3.4
2008-07-10	TIYE	SMF01	MADIBA	S087	1	2	-3.4
2008-07-10	WARINGA	SMF04	MADIBA	S084	1	2	-3.4
2008-07-11	BIKO	SMM05	MADIBA	S087	1	1	-6
2008-07-11	TIYE	SMF01	MADIBA	S087	1	2	-6
2008-07-11	OUMA	SDF04	DAM	S008	0	2	-6
2008-07-11	LILITH	SBF01	BERMUDA	S107	0	2	-6
2008-07-12	BIKO	SMM05	MADIBA	S113	0	1	-4.8
2008-07-12	OUMA	SDF04	DAM	S008	0	2	-4.8
2008-07-13	BIKO	SMM05	MADIBA	S127	0	1	-3.9
2008-07-13	OUMA	SDF04	DAM	S128	0	2	-3.9
2008-07-14	BIKO	SMM05	MADIBA	S113	0	1	6.4
2008-07-14	OUMA	SDF04	DAM	S008	0	2	6.4
2008-07-15	BIKO	SMM05	MADIBA	S100	0	1	10.7
2008-07-15	KOFI	SMM03	MADIBA	S129	1	1	10.7
2008-07-15	WARINGA	SMF04	MADIBA	S129	1	2	10.7
2008-07-15	CAYENNE	SGM06	GARAGISTAS	S130	0	1	10.7
2008-07-15	COPERNICUS	SCM01	CONSTELLATIONS	S097	0	1	10.7
2008-07-16	BIKO	SMM05	MADIBA	S095	0	1	4.2
2008-07-16	KOFI	SMM03	MADIBA	S129	1	1	4.2
2008-07-16	WARINGA	SMF04	MADIBA	S129	1	2	4.2
2008-07-16	CAYENNE	SGM06	GARAGISTAS	S130	0	1	4.2
2008-07-16	COPERNICUS	SCM01	CONSTELLATIONS	S131	0	1	4.2
2008-07-17	BIKO	SMM05	MADIBA	S132	0	1	3.5
2008-07-17	KOFI	SMM03	MADIBA	S129	1	1	3.5
2008-07-17	WARINGA	SMF04	MADIBA	S129	1	2	3.5
2008-07-17	CAYENNE	SGM06	GARAGISTAS	S123	0	1	3.5
2008-07-17	OUMA	SDF04	DAM	S133	0	2	3.5
2008-07-17	COPERNICUS	SCM01	CONSTELLATIONS	S023	0	1	3.5
2008-07-18	BIKO	SMM05	MADIBA	S100	0	1	5.8
2008-07-18	KOFI	SMM03	MADIBA	S129	1	1	5.8
2008-07-18	WARINGA	SMF04	MADIBA	S129	1	2	5.8
2008-07-18	CAYENNE	SGM06	GARAGISTAS	S130	0	1	5.8
2008-07-18	OUMA	SDF04	DAM	S133	0	2	5.8
2008-07-18	COPERNICUS	SCM01	CONSTELLATIONS	S023	0	1	5.8
2008-07-18	LILITH	SBF01	BERMUDA	S134	0	2	5.8
2008-07-19	BIKO	SMM05	MADIBA	S094	0	1	4.9
2008-07-19	TIYE	SMF01	MADIBA	S136	0	2	4.9
2008-07-19	OUMA	SDF04	DAM	S008	0	2	4.9
2008-07-19	LILITH	SBF01	BERMUDA	S134	0	2	4.9
2008-07-20	TIYE	SMF01	MADIBA	S136	0	2	2.1
2008-07-20	OUMA	SDF04	DAM	S008	0	2	2.1
2008-07-20	LILITH	SBF01	BERMUDA	S108	0	2	2.1
2008-07-21	KOFI	SMM03	MADIBA	S100	1	1	3.2
2008-07-21	TIYE	SMF01	MADIBA	S136	1	2	3.2
2008-07-21	WARINGA	SMF04	MADIBA	S100	1	2	3.2
2008-07-21	LILITH	SBF01	BERMUDA	S116	0	2	3.2
2008-07-22	KOFI	SMM03	MADIBA	S100	1	1	2.9
2008-07-22	TIYE	SMF01	MADIBA	S136	1	2	2.9
2008-07-22	WARINGA	SMF04	MADIBA	S100	1	2	2.9
2008-07-23	BIKO	SMM05	MADIBA	S100	1	1	3.7
2008-07-23	KOFI	SMM03	MADIBA	S100	1	1	3.7
2008-07-23	TIYE	SMF01	MADIBA	S136	1	2	3.7
2008-07-23	WARINGA	SMF04	MADIBA	S100	1	2	3.7
2008-07-23	COPERNICUS	SCM01	CONSTELLATIONS	S137	0	1	3.7
2008-07-24	BIKO	SMM05	MADIBA	S139	0	1	7.3
2008-07-24	KOFI	SMM03	MADIBA	S138	1	1	7.3
2008-07-24	WARINGA	SMF04	MADIBA	S138	1	2	7.3
2008-07-24	COPERNICUS	SCM01	CONSTELLATIONS	S140	0	1	7.3
2008-07-25	BIKO	SMM05	MADIBA	S141	0	1	8.9
2008-07-25	OUMA	SDF04	DAM	S133	0	2	8.9
2008-07-25	COPERNICUS	SCM01	CONSTELLATIONS	S131	1	1	8.9
2008-07-25	LILITH	SBF01	BERMUDA	S108	1	2	8.9
2008-07-26	BIKO	SMM05	MADIBA	S132	0	1	4.2
2008-07-26	OUMA	SDF04	DAM	S133	0	2	4.2
2008-07-26	COPERNICUS	SCM01	CONSTELLATIONS	S097	0	1	4.2
2008-07-26	LILITH	SBF01	BERMUDA	S134	0	2	4.2
2008-07-27	CAYENNE	SGM06	GARAGISTAS	S122	0	1	4
2008-07-27	OUMA	SDF04	DAM	S133	0	2	4
2008-07-27	COPERNICUS	SCM01	CONSTELLATIONS	S131	1	1	4
2008-07-27	LILITH	SBF01	BERMUDA	S134	0	2	4
2008-07-28	BIKO	SMM05	MADIBA	S132	0	1	-1.6
2008-07-28	KOFI	SMM03	MADIBA	S113	1	1	-1.6
2008-07-28	TIYE	SMF01	MADIBA	S087	0	2	-1.6
2008-07-28	WARINGA	SMF04	MADIBA	S113	1	2	-1.6
2008-07-28	CAYENNE	SGM06	GARAGISTAS	S122	0	1	-1.6
2008-07-28	OUMA	SDF04	DAM	S008	0	2	-1.6
2008-07-28	LILITH	SBF01	BERMUDA	S134	0	2	-1.6
2008-07-29	BIKO	SMM05	MADIBA	S094	0	1	-1.3
2008-07-29	KOFI	SMM03	MADIBA	S086	1	1	-1.3
2008-07-29	TIYE	SMF01	MADIBA	S087	1	2	-1.3
2008-07-29	WARINGA	SMF04	MADIBA	S086	1	2	-1.3
2008-07-29	CAYENNE	SGM06	GARAGISTAS	S110	0	1	-1.3
2008-07-29	OUMA	SDF04	DAM	S008	0	2	-1.3
2008-07-30	BIKO	SMM05	MADIBA	S132	1	1	4.1
2008-07-30	KOFI	SMM03	MADIBA	S086	0	1	4.1
2008-07-30	TIYE	SMF01	MADIBA	S087	0	2	4.1
2008-07-30	WARINGA	SMF04	MADIBA	S132	1	2	4.1
2008-07-30	CAYENNE	SGM06	GARAGISTAS	S110	0	1	4.1
2008-07-30	OUMA	SDF04	DAM	S008	0	2	4.1
2008-07-30	LILITH	SBF01	BERMUDA	S145	0	2	4.1
2008-07-31	BIKO	SMM05	MADIBA	S144	0	1	3.2
2008-07-31	KOFI	SMM03	MADIBA	S143	1	1	3.2
2008-07-31	TIYE	SMF01	MADIBA	S142	0	2	3.2
2008-07-31	WARINGA	SMF04	MADIBA	S143	1	2	3.2
2008-07-31	OUMA	SDF04	DAM	S128	0	2	3.2
2008-07-31	COPERNICUS	SCM01	CONSTELLATIONS	S023	0	1	3.2
2008-07-31	LILITH	SBF01	BERMUDA	S134	0	2	3.2
2008-08-01	OUMA	SDF04	DAM	S128	0	2	2.2
2008-08-01	COPERNICUS	SCM01	CONSTELLATIONS	S023	0	1	2.2
2008-08-01	LILITH	SBF01	BERMUDA	S134	1	2	2.2
2008-08-02	OUMA	SDF04	DAM	S128	0	2	2.8
2008-08-02	COPERNICUS	SCM01	CONSTELLATIONS	S067	0	1	2.8
2008-08-02	LILITH	SBF01	BERMUDA	S107	0	2	2.8
2008-08-03	OUMA	SDF04	DAM	S128	0	2	5.3
2008-08-03	COPERNICUS	SCM01	CONSTELLATIONS	S058	0	1	5.3
2008-08-04	WARINGA	SMF04	MADIBA	S129	0	2	6.5
2008-08-04	OUMA	SDF04	DAM	S117	0	2	6.5
2008-08-05	BIKO	SMM05	MADIBA	S142	0	1	6.1
2008-08-05	KOFI	SMM03	MADIBA	S113	0	1	6.1
2008-08-05	TIYE	SMF01	MADIBA	S136	0	2	6.1
2008-08-05	WARINGA	SMF04	MADIBA	S129	0	2	6.1
2008-08-05	CAYENNE	SGM06	GARAGISTAS	S060	0	1	6.1
2008-08-05	OUMA	SDF04	DAM	S117	0	2	6.1
2008-08-06	BIKO	SMM05	MADIBA	S142	1	1	4.6
2008-08-06	KOFI	SMM03	MADIBA	S084	0	1	4.6
2008-08-06	TIYE	SMF01	MADIBA	S142	1	2	4.6
2008-08-06	WARINGA	SMF04	MADIBA	S143	0	2	4.6
2008-08-06	CAYENNE	SGM06	GARAGISTAS	S110	0	1	4.6
2008-08-06	OUMA	SDF04	DAM	S117	0	2	4.6
2008-08-07	KOFI	SMM03	MADIBA	S147	0	1	4.5
2008-08-07	TIYE	SMF01	MADIBA	S142	1	2	4.5
2008-08-07	WARINGA	SMF04	MADIBA	S132	0	2	4.5
2008-08-07	CAYENNE	SGM06	GARAGISTAS	S110	0	1	4.5
2008-08-08	BIKO	SMM05	MADIBA	S148	1	1	3.2
2008-08-08	KOFI	SMM03	MADIBA	S147	0	1	3.2
2008-08-08	TIYE	SMF01	MADIBA	S142	0	2	3.2
2008-08-08	WARINGA	SMF04	MADIBA	S132	0	2	3.2
2008-08-08	CAYENNE	SGM06	GARAGISTAS	S110	0	1	3.2
2008-08-08	OUMA	SDF04	DAM	S117	0	2	3.2
2008-08-08	COPERNICUS	SCM01	CONSTELLATIONS	S067	0	1	3.2
2008-08-09	KOFI	SMM03	MADIBA	S147	0	1	5.3
2008-08-09	OUMA	SDF04	DAM	S150	0	2	5.3
2008-08-09	COPERNICUS	SCM01	CONSTELLATIONS	S097	0	1	5.3
2008-08-09	LILITH	SBF01	BERMUDA	S134	0	2	5.3
2008-08-10	OUMA	SDF04	DAM	S133	0	2	-3.1
2008-08-10	COPERNICUS	SCM01	CONSTELLATIONS	S097	0	1	-3.1
2008-08-10	LILITH	SBF01	BERMUDA	S134	0	2	-3.1
2008-08-11	WARINGA	SMF04	MADIBA	S152	0	2	-1.7
2008-08-11	OUMA	SDF04	DAM	S133	0	2	-1.7
2008-08-11	COPERNICUS	SCM01	CONSTELLATIONS	S023	0	1	-1.7
2008-08-11	LILITH	SBF01	BERMUDA	S108	0	2	-1.7
2008-08-12	BIKO	SMM05	MADIBA	S142	0	1	4.2
2008-08-12	KOFI	SMM03	MADIBA	S138	1	1	4.2
2008-08-12	TIYE	SMF01	MADIBA	S136	0	2	4.2
2008-08-12	WARINGA	SMF04	MADIBA	S138	1	2	4.2
2008-08-12	CAYENNE	SGM06	GARAGISTAS	S110	0	1	4.2
2008-08-12	OUMA	SDF04	DAM	S008	0	2	4.2
2008-08-12	LILITH	SBF01	BERMUDA	S107	0	2	4.2
2008-08-13	BIKO	SMM05	MADIBA	S148	0	1	4.5
2008-08-13	KOFI	SMM03	MADIBA	S138	1	1	4.5
2008-08-13	TIYE	SMF01	MADIBA	S136	0	2	4.5
2008-08-13	WARINGA	SMF04	MADIBA	S138	1	2	4.5
2008-08-13	OUMA	SDF04	DAM	S008	0	2	4.5
2008-08-14	BIKO	SMM05	MADIBA	S142	0	1	7.5
2008-08-14	KOFI	SMM03	MADIBA	S132	0	1	7.5
2008-08-14	TIYE	SMF01	MADIBA	S136	1	2	7.5
2008-08-14	WARINGA	SMF04	MADIBA	S138	0	2	7.5
2008-08-14	OUMA	SDF04	DAM	S008	0	2	7.5
2008-08-15	BIKO	SMM05	MADIBA	S148	0	1	9.4
2008-08-15	KOFI	SMM03	MADIBA	S138	1	1	9.4
2008-08-15	TIYE	SMF01	MADIBA	S136	0	2	9.4
2008-08-15	WARINGA	SMF04	MADIBA	S138	1	2	9.4
2008-08-15	OUMA	SDF04	DAM	S008	0	2	9.4
2008-08-15	LILITH	SBF01	BERMUDA	S108	0	2	9.4
2008-08-16	CAYENNE	SGM06	GARAGISTAS	S110	0	1	2.4
2008-08-16	OUMA	SDF04	DAM	S008	0	2	2.4
2008-08-16	COPERNICUS	SCM01	CONSTELLATIONS	S067	0	1	2.4
2008-08-16	LILITH	SBF01	BERMUDA	S108	0	2	2.4
2008-08-17	KOFI	SMM03	MADIBA	S132	1	1	0.9
2008-08-17	WARINGA	SMF04	MADIBA	S132	1	2	0.9
2008-08-17	CAYENNE	SGM06	GARAGISTAS	S110	0	1	0.9
2008-08-17	OUMA	SDF04	DAM	S008	1	2	0.9
2008-08-17	COPERNICUS	SCM01	CONSTELLATIONS	S137	0	1	0.9
2008-08-17	LILITH	SBF01	BERMUDA	S108	0	2	0.9
2008-08-18	WARINGA	SMF04	MADIBA	S132	0	2	2.3
2008-08-18	CAYENNE	SGM06	GARAGISTAS	S110	0	1	2.3
2008-08-18	OUMA	SDF04	DAM	S008	0	2	2.3
2008-08-18	COPERNICUS	SCM01	CONSTELLATIONS	S023	0	1	2.3
2008-08-18	LILITH	SBF01	BERMUDA	S105	0	2	2.3
2008-08-19	CAYENNE	SGM06	GARAGISTAS	S110	0	1	13.9
2008-08-19	OUMA	SDF04	DAM	S156	0	2	13.9
2008-08-19	COPERNICUS	SCM01	CONSTELLATIONS	S036	0	1	13.9
2008-08-19	LILITH	SBF01	BERMUDA	S134	0	2	13.9
2008-08-20	TIYE	SMF01	MADIBA	S136	1	2	14.6
2008-08-20	OUMA	SDF04	DAM	S158	0	2	14.6
2008-08-21	WARINGA	SMF04	MADIBA	S138	0	2	18.5
2008-08-21	OUMA	SDF04	DAM	S158	0	2	18.5
2008-08-22	KOFI	SMM03	MADIBA	S147	0	1	8.8
2008-08-22	TIYE	SMF01	MADIBA	S136	1	2	8.8
2008-08-22	WARINGA	SMF04	MADIBA	S132	0	2	8.8
2008-08-22	OUMA	SDF04	DAM	S161	0	2	8.8
2008-08-23	KOFI	SMM03	MADIBA	S132	0	1	17.4
2008-08-23	TIYE	SMF01	MADIBA	S136	0	2	17.4
2008-08-23	WARINGA	SMF04	MADIBA	S086	0	2	17.4
2008-08-23	OUMA	SDF04	DAM	S161	0	2	17.4
2008-08-24	BIKO	SMM05	MADIBA	S129	0	1	8.9
2008-08-24	KOFI	SMM03	MADIBA	S132	1	1	8.9
2008-08-24	TIYE	SMF01	MADIBA	S136	0	2	8.9
2008-08-24	WARINGA	SMF04	MADIBA	S086	1	2	8.9
2008-08-24	OUMA	SDF04	DAM	S161	0	2	8.9
2008-08-25	BIKO	SMM05	MADIBA	S152	1	1	5.8
2008-08-25	KOFI	SMM03	MADIBA	S152	1	1	5.8
2008-08-25	TIYE	SMF01	MADIBA	S136	0	2	5.8
2008-08-25	WARINGA	SMF04	MADIBA	S086	0	2	5.8
2008-08-25	OUMA	SDF04	DAM	S161	0	2	5.8
2008-08-26	BIKO	SMM05	MADIBA	S165	0	1	-0.7
2008-08-26	WARINGA	SMF04	MADIBA	S132	0	2	-0.7
2008-08-26	CAYENNE	SGM06	GARAGISTAS	S124	0	1	-0.7
2008-08-26	OUMA	SDF04	DAM	S133	0	2	-0.7
2008-08-26	LILITH	SBF01	BERMUDA	S108	0	2	-0.7
2008-08-27	BIKO	SMM05	MADIBA	S165	0	1	-0.8
2008-08-27	TIYE	SMF01	MADIBA	S136	0	2	-0.8
2008-08-27	WARINGA	SMF04	MADIBA	S086	0	2	-0.8
2008-08-27	CAYENNE	SGM06	GARAGISTAS	S122	0	1	-0.8
2008-08-27	OUMA	SDF04	DAM	S133	0	2	-0.8
2008-08-27	LILITH	SBF01	BERMUDA	S108	0	2	-0.8
2008-08-28	CAYENNE	SGM06	GARAGISTAS	S124	0	1	3.4
2008-08-28	OUMA	SDF04	DAM	S133	0	2	3.4
2008-08-28	LILITH	SBF01	BERMUDA	S134	0	2	3.4
2008-08-29	CAYENNE	SGM06	GARAGISTAS	S167	0	1	-1.9
2008-08-29	OUMA	SDF04	DAM	S133	0	2	-1.9
2008-08-29	LILITH	SBF01	BERMUDA	S134	0	2	-1.9
2008-08-30	KOFI	SMM03	MADIBA	S152	1	1	3.3
2008-08-30	TIYE	SMF01	MADIBA	S136	0	2	3.3
2008-08-30	WARINGA	SMF04	MADIBA	S152	1	2	3.3
2008-08-30	OUMA	SDF04	DAM	S008	0	2	3.3
2008-08-30	COPERNICUS	SCM01	CONSTELLATIONS	S023	0	1	3.3
2008-08-31	KOFI	SMM03	MADIBA	S152	1	1	0.1
2008-08-31	TIYE	SMF01	MADIBA	S087	0	2	0.1
2008-08-31	WARINGA	SMF04	MADIBA	S152	1	2	0.1
2008-08-31	COPERNICUS	SCM01	CONSTELLATIONS	S137	0	1	0.1
2008-09-01	KOFI	SMM03	MADIBA	S086	1	1	-3.9
2008-09-01	TIYE	SMF01	MADIBA	S087	1	2	-3.9
2008-09-01	WARINGA	SMF04	MADIBA	S086	1	2	-3.9
2008-09-01	COPERNICUS	SCM01	CONSTELLATIONS	S023	0	1	-3.9
2008-09-02	KOFI	SMM03	MADIBA	S152	1	1	-0.7
2008-09-02	TIYE	SMF01	MADIBA	S087	0	2	-0.7
2008-09-02	WARINGA	SMF04	MADIBA	S152	1	2	-0.7
2008-09-02	OUMA	SDF04	DAM	S133	0	2	-0.7
2008-09-02	COPERNICUS	SCM01	CONSTELLATIONS	S137	0	1	-0.7
2008-09-03	BIKO	SMM05	MADIBA	S165	0	1	3.6
2008-09-03	KOFI	SMM03	MADIBA	S152	1	1	3.6
2008-09-03	TIYE	SMF01	MADIBA	S142	0	2	3.6
2008-09-03	WARINGA	SMF04	MADIBA	S152	1	2	3.6
2008-09-03	OUMA	SDF04	DAM	S169	0	2	3.6
2008-09-03	COPERNICUS	SCM01	CONSTELLATIONS	S137	0	1	3.6
2008-09-04	BIKO	SMM05	MADIBA	S132	1	1	2.5
2008-09-04	KOFI	SMM03	MADIBA	S132	1	1	2.5
2008-09-04	TIYE	SMF01	MADIBA	S142	0	2	2.5
2008-09-04	WARINGA	SMF04	MADIBA	S152	0	2	2.5
2008-09-04	CAYENNE	SGM06	GARAGISTAS	S167	0	1	2.5
2008-09-04	OUMA	SDF04	DAM	S170	0	2	2.5
2008-09-04	COPERNICUS	SCM01	CONSTELLATIONS	S140	0	1	2.5
2008-09-05	BIKO	SMM05	MADIBA	S171	0	1	2.4
2008-09-05	KOFI	SMM03	MADIBA	S132	1	1	2.4
2008-09-05	TIYE	SMF01	MADIBA	S129	0	2	2.4
2008-09-05	WARINGA	SMF04	MADIBA	S132	1	2	2.4
2008-09-05	CAYENNE	SGM06	GARAGISTAS	S119	0	1	2.4
2008-09-05	OUMA	SDF04	DAM	S172	0	2	2.4
2008-09-05	COPERNICUS	SCM01	CONSTELLATIONS	S067	0	1	2.4
2008-09-05	LILITH	SBF01	BERMUDA	S173	0	2	2.4
2008-09-06	BIKO	SMM05	MADIBA	S132	0	1	1.2
2008-09-06	KOFI	SMM03	MADIBA	S175	1	1	1.2
2008-09-06	TIYE	SMF01	MADIBA	S129	0	2	1.2
2008-09-06	WARINGA	SMF04	MADIBA	S175	1	2	1.2
2008-09-06	CAYENNE	SGM06	GARAGISTAS	S167	0	1	1.2
2008-09-06	OUMA	SDF04	DAM	S117	0	2	1.2
2008-09-06	COPERNICUS	SCM01	CONSTELLATIONS	S067	0	1	1.2
2008-09-06	LILITH	SBF01	BERMUDA	S108	0	2	1.2
2008-09-07	KOFI	SMM03	MADIBA	S175	1	1	6.2
2008-09-07	TIYE	SMF01	MADIBA	S129	0	2	6.2
2008-09-07	WARINGA	SMF04	MADIBA	S175	1	2	6.2
2008-09-07	CAYENNE	SGM06	GARAGISTAS	S167	0	1	6.2
2008-09-07	COPERNICUS	SCM01	CONSTELLATIONS	S067	0	1	6.2
2008-09-07	LILITH	SBF01	BERMUDA	S134	0	2	6.2
2008-09-08	KOFI	SMM03	MADIBA	S176	0	1	5.1
2008-09-08	TIYE	SMF01	MADIBA	S178	0	2	5.1
2008-09-08	WARINGA	SMF04	MADIBA	S090	0	2	5.1
2008-09-08	COPERNICUS	SCM01	CONSTELLATIONS	S067	0	1	5.1
2008-09-08	LILITH	SBF01	BERMUDA	S134	0	2	5.1
2008-09-09	KOFI	SMM03	MADIBA	S180	0	1	6.6
2008-09-09	TIYE	SMF01	MADIBA	S178	0	2	6.6
2008-09-09	WARINGA	SMF04	MADIBA	S084	0	2	6.6
2008-09-09	COPERNICUS	SCM01	CONSTELLATIONS	S067	0	1	6.6
2008-09-10	KOFI	SMM03	MADIBA	S132	0	1	7.5
2008-09-10	TIYE	SMF01	MADIBA	S087	0	2	7.5
2008-09-10	WARINGA	SMF04	MADIBA	S113	0	2	7.5
2008-09-10	OUMA	SDF04	DAM	S172	0	2	7.5
2008-09-10	COPERNICUS	SCM01	CONSTELLATIONS	S067	0	1	7.5
2008-09-11	BIKO	SMM05	MADIBA	S129	0	1	-0.3
2008-09-11	KOFI	SMM03	MADIBA	S147	0	1	-0.3
2008-09-11	TIYE	SMF01	MADIBA	S087	0	2	-0.3
2008-09-11	OUMA	SDF04	DAM	S172	0	2	-0.3
2008-09-11	COPERNICUS	SCM01	CONSTELLATIONS	S067	0	1	-0.3
2008-09-12	BIKO	SMM05	MADIBA	S165	0	1	-0.7
2008-09-12	OUMA	SDF04	DAM	S172	0	2	-0.7
2008-09-13	BIKO	SMM05	MADIBA	S183	0	1	14
2008-09-13	TIYE	SMF01	MADIBA	S087	0	2	14
2008-09-13	CAYENNE	SGM06	GARAGISTAS	S124	0	1	14
2008-09-13	OUMA	SDF04	DAM	S150	0	2	14
2008-09-13	COPERNICUS	SCM01	CONSTELLATIONS	S067	0	1	14
2008-09-13	LILITH	SBF01	BERMUDA	S108	0	2	14
2008-09-14	CAYENNE	SGM06	GARAGISTAS	S167	0	1	17
2008-09-14	LILITH	SBF01	BERMUDA	S173	0	2	17
2008-09-15	KOFI	SMM03	MADIBA	S147	0	1	12.4
2008-09-15	TIYE	SMF01	MADIBA	S142	0	2	12.4
2008-09-15	CAYENNE	SGM06	GARAGISTAS	S167	0	1	12.4
2008-09-15	LILITH	SBF01	BERMUDA	S134	0	2	12.4
2008-09-16	KOFI	SMM03	MADIBA	S090	1	1	7.3
2008-09-16	TIYE	SMF01	MADIBA	S142	0	2	7.3
2008-09-16	WARINGA	SMF04	MADIBA	S090	1	2	7.3
2008-09-16	CAYENNE	SGM06	GARAGISTAS	S185	0	1	7.3
2008-09-16	LILITH	SBF01	BERMUDA	S105	0	2	7.3
2008-09-17	KOFI	SMM03	MADIBA	S090	1	1	-1.5
2008-09-17	TIYE	SMF01	MADIBA	S087	0	2	-1.5
2008-09-17	WARINGA	SMF04	MADIBA	S090	1	2	-1.5
2008-09-17	OUMA	SDF04	DAM	S170	0	2	-1.5
2008-09-17	COPERNICUS	SCM01	CONSTELLATIONS	S067	0	1	-1.5
2008-09-18	BIKO	SMM05	MADIBA	S132	0	1	5.2
2008-09-18	KOFI	SMM03	MADIBA	S090	1	1	5.2
2008-09-18	TIYE	SMF01	MADIBA	S087	0	2	5.2
2008-09-18	WARINGA	SMF04	MADIBA	S090	1	2	5.2
2008-09-18	CINNAMON	SGM01	GARAGISTAS	S122	0	1	5.2
2008-09-18	OUMA	SDF04	DAM	S150	0	2	5.2
2008-09-18	COPERNICUS	SCM01	CONSTELLATIONS	S067	0	1	5.2
2008-09-19	BIKO	SMM05	MADIBA	S132	0	1	6.5
2008-09-19	CINNAMON	SGM01	GARAGISTAS	S167	0	1	6.5
2008-09-19	OUMA	SDF04	DAM	S186	0	2	6.5
2008-09-19	COPERNICUS	SCM01	CONSTELLATIONS	S067	0	1	6.5
2008-09-20	BIKO	SMM05	MADIBA	S190	0	1	3.9
2008-09-20	TIYE	SMF01	MADIBA	S087	0	2	3.9
2008-09-20	WARINGA	SMF04	MADIBA	S090	0	2	3.9
2008-09-20	CINNAMON	SGM01	GARAGISTAS	S189	0	1	3.9
2008-09-20	OUMA	SDF04	DAM	S150	0	2	3.9
2008-09-20	COPERNICUS	SCM01	CONSTELLATIONS	S188	0	1	3.9
2008-09-20	LILITH	SBF01	BERMUDA	S108	0	2	3.9
2008-09-21	BIKO	SMM05	MADIBA	S132	0	1	-0.7
2008-09-21	CINNAMON	SGM01	GARAGISTAS	S191	0	1	-0.7
2008-09-21	OUMA	SDF04	DAM	S133	0	2	-0.7
2008-09-21	COPERNICUS	SCM01	CONSTELLATIONS	S067	0	1	-0.7
2008-09-21	LILITH	SBF01	BERMUDA	S108	0	2	-0.7
2008-09-22	CINNAMON	SGM01	GARAGISTAS	S192	0	1	1
2008-09-22	OUMA	SDF04	DAM	S133	0	2	1
2008-09-22	COPERNICUS	SCM01	CONSTELLATIONS	S067	0	1	1
2008-09-22	LILITH	SBF01	BERMUDA	S108	0	2	1
2008-09-23	TIYE	SMF01	MADIBA	S087	0	2	4.7
2008-09-23	WARINGA	SMF04	MADIBA	S092	0	2	4.7
2008-09-23	CINNAMON	SGM01	GARAGISTAS	S167	0	1	4.7
2008-09-23	OUMA	SDF04	DAM	S161	0	2	4.7
2008-09-23	COPERNICUS	SCM01	CONSTELLATIONS	S193	0	1	4.7
2008-09-23	LILITH	SBF01	BERMUDA	S108	0	2	4.7
2008-09-24	BIKO	SMM05	MADIBA	S132	0	1	5
2008-09-24	KOFI	SMM03	MADIBA	S147	0	1	5
2008-09-24	TIYE	SMF01	MADIBA	S087	1	2	5
2008-09-24	WARINGA	SMF04	MADIBA	S086	0	2	5
2008-09-24	CINNAMON	SGM01	GARAGISTAS	S167	0	1	5
2008-09-24	OUMA	SDF04	DAM	S133	0	2	5
2008-09-24	COPERNICUS	SCM01	CONSTELLATIONS	S067	0	1	5
2008-09-24	LILITH	SBF01	BERMUDA	S134	0	2	5
2008-09-25	BIKO	SMM05	MADIBA	S165	0	1	4.7
2008-09-25	KOFI	SMM03	MADIBA	S132	0	1	4.7
2008-09-25	TIYE	SMF01	MADIBA	S087	0	2	4.7
2008-09-25	WARINGA	SMF04	MADIBA	S088	0	2	4.7
2008-09-25	CAYENNE	SGM06	GARAGISTAS	S122	0	1	4.7
2008-09-25	CINNAMON	SGM01	GARAGISTAS	S192	0	1	4.7
2008-09-25	OUMA	SDF04	DAM	S150	0	2	4.7
2008-09-25	COPERNICUS	SCM01	CONSTELLATIONS	S067	0	1	4.7
2008-09-25	LILITH	SBF01	BERMUDA	S108	0	2	4.7
2008-09-26	BIKO	SMM05	MADIBA	S086	0	1	2.5
2008-09-26	KOFI	SMM03	MADIBA	S194	0	1	2.5
2008-09-26	TIYE	SMF01	MADIBA	S142	0	2	2.5
2008-09-26	WARINGA	SMF04	MADIBA	S180	0	2	2.5
2008-09-26	CAYENNE	SGM06	GARAGISTAS	S167	0	1	2.5
2008-09-26	CINNAMON	SGM01	GARAGISTAS	S192	0	1	2.5
2008-09-26	OUMA	SDF04	DAM	S195	0	2	2.5
2008-09-26	COPERNICUS	SCM01	CONSTELLATIONS	S067	1	1	2.5
2008-09-26	PHOENIX	SCF02	CONSTELLATIONS	S067	1	2	2.5
2008-09-26	LILITH	SBF01	BERMUDA	S108	0	2	2.5
2008-09-27	WARINGA	SMF04	MADIBA	S090	0	2	5.6
2008-09-27	CAYENNE	SGM06	GARAGISTAS	S196	0	1	5.6
2008-09-27	CINNAMON	SGM01	GARAGISTAS	S197	0	1	5.6
2008-09-27	OUMA	SDF04	DAM	S133	0	2	5.6
2008-09-27	COPERNICUS	SCM01	CONSTELLATIONS	S137	0	1	5.6
2008-09-27	LILITH	SBF01	BERMUDA	S108	0	2	5.6
2008-09-28	WARINGA	SMF04	MADIBA	S090	0	2	3.1
2008-09-28	CAYENNE	SGM06	GARAGISTAS	S198	0	1	3.1
2008-09-28	CINNAMON	SGM01	GARAGISTAS	S197	0	1	3.1
2008-09-28	OUMA	SDF04	DAM	S169	0	2	3.1
2008-09-28	COPERNICUS	SCM01	CONSTELLATIONS	S200	0	1	3.1
2008-09-28	PHOENIX	SCF02	CONSTELLATIONS	S199	0	2	3.1
2008-09-28	LILITH	SBF01	BERMUDA	S108	0	2	3.1
2008-09-29	KOFI	SMM03	MADIBA	S132	0	1	8.9
2008-09-29	WARINGA	SMF04	MADIBA	S090	0	2	8.9
2008-09-29	CAYENNE	SGM06	GARAGISTAS	S185	0	1	8.9
2008-09-29	CINNAMON	SGM01	GARAGISTAS	S201	0	1	8.9
2008-09-29	OUMA	SDF04	DAM	S170	0	2	8.9
2008-09-29	COPERNICUS	SCM01	CONSTELLATIONS	S067	0	1	8.9
2008-09-29	PHOENIX	SCF02	CONSTELLATIONS	S188	0	2	8.9
2008-09-29	LILITH	SBF01	BERMUDA	S108	0	2	8.9
2008-09-30	KOFI	SMM03	MADIBA	S084	0	1	10.1
2008-09-30	TIYE	SMF01	MADIBA	S087	0	2	10.1
2008-09-30	WARINGA	SMF04	MADIBA	S096	0	2	10.1
2008-09-30	CAYENNE	SGM06	GARAGISTAS	S205	0	1	10.1
2008-09-30	CINNAMON	SGM01	GARAGISTAS	S167	0	1	10.1
2008-09-30	PHOENIX	SCF02	CONSTELLATIONS	S204	0	2	10.1
2008-09-30	LILITH	SBF01	BERMUDA	S173	0	2	10.1
2008-10-01	BIKO	SMM05	MADIBA	S129	0	1	5.5
2008-10-01	TIYE	SMF01	MADIBA	S101	0	2	5.5
2008-10-01	WARINGA	SMF04	MADIBA	S096	0	2	5.5
2008-10-01	CAYENNE	SGM06	GARAGISTAS	S206	0	1	5.5
2008-10-01	PHOENIX	SCF02	CONSTELLATIONS	S021	0	2	5.5
2008-10-01	LILITH	SBF01	BERMUDA	S108	0	2	5.5
2008-10-02	BIKO	SMM05	MADIBA	S211	0	1	7.5
2008-10-02	KOFI	SMM03	MADIBA	S129	0	1	7.5
2008-10-02	TIYE	SMF01	MADIBA	S212	0	2	7.5
2008-10-02	WARINGA	SMF04	MADIBA	S208	0	2	7.5
2008-10-02	CAYENNE	SGM06	GARAGISTAS	S209	0	1	7.5
2008-10-02	COPERNICUS	SCM01	CONSTELLATIONS	S207	0	1	7.5
2008-10-02	PHOENIX	SCF02	CONSTELLATIONS	S028	0	2	7.5
2008-10-02	LILITH	SBF01	BERMUDA	S108	0	2	7.5
2008-10-03	BIKO	SMM05	MADIBA	S213	0	1	6.9
2008-10-03	KOFI	SMM03	MADIBA	S129	1	1	6.9
2008-10-03	TIYE	SMF01	MADIBA	S129	1	2	6.9
2008-10-03	WARINGA	SMF04	MADIBA	S090	0	2	6.9
2008-10-03	CAYENNE	SGM06	GARAGISTAS	S214	0	1	6.9
2008-10-03	OUMA	SDF04	DAM	S150	0	2	6.9
2008-10-03	COPERNICUS	SCM01	CONSTELLATIONS	S023	0	1	6.9
2008-10-03	PHOENIX	SCF02	CONSTELLATIONS	S029	0	2	6.9
2008-10-04	BIKO	SMM05	MADIBA	S214	0	1	11.8
2008-10-04	WARINGA	SMF04	MADIBA	S216	0	2	11.8
2008-10-04	CAYENNE	SGM06	GARAGISTAS	S122	0	1	11.8
2008-10-04	OUMA	SDF04	DAM	S150	0	2	11.8
2008-10-04	PHOENIX	SCF02	CONSTELLATIONS	S028	0	2	11.8
2008-10-05	WARINGA	SMF04	MADIBA	S129	0	2	17.5
2008-10-05	CAYENNE	SGM06	GARAGISTAS	S217	0	1	17.5
2008-10-05	OUMA	SDF04	DAM	S150	0	2	17.5
2008-10-05	COPERNICUS	SCM01	CONSTELLATIONS	S067	0	1	17.5
2008-10-05	PHOENIX	SCF02	CONSTELLATIONS	S188	0	2	17.5
2008-10-06	CAYENNE	SGM06	GARAGISTAS	S219	0	1	21.3
2008-10-06	OUMA	SDF04	DAM	S218	0	2	21.3
2008-10-06	PHOENIX	SCF02	CONSTELLATIONS	S036	0	2	21.3
2008-10-07	CAYENNE	SGM06	GARAGISTAS	S185	0	1	20.5
2008-10-07	OUMA	SDF04	DAM	S221	0	2	20.5
2008-10-07	PHOENIX	SCF02	CONSTELLATIONS	S220	0	2	20.5
2008-10-08	BIKO	SMM05	MADIBA	S222	0	1	11.7
2008-10-08	OUMA	SDF04	DAM	S186	0	2	11.7
2008-10-08	PHOENIX	SCF02	CONSTELLATIONS	S021	0	2	11.7
2008-10-09	BIKO	SMM05	MADIBA	S165	0	1	8.4
2008-10-09	TIYE	SMF01	MADIBA	S098	0	2	8.4
2008-10-09	OUMA	SDF04	DAM	S106	0	2	8.4
2008-10-09	PHOENIX	SCF02	CONSTELLATIONS	S021	0	2	8.4
2008-10-10	BIKO	SMM05	MADIBA	S225	0	1	7.5
2008-10-10	TIYE	SMF01	MADIBA	S129	0	2	7.5
2008-10-10	OUMA	SDF04	DAM	S106	0	2	7.5
2008-10-10	PHOENIX	SCF02	CONSTELLATIONS	S224	0	2	7.5
2008-10-11	BIKO	SMM05	MADIBA	S225	0	1	5.6
2008-10-11	KOFI	SMM03	MADIBA	S129	0	1	5.6
2008-10-11	TIYE	SMF01	MADIBA	S212	0	2	5.6
2008-10-11	WARINGA	SMF04	MADIBA	S216	0	2	5.6
2008-10-12	BIKO	SMM05	MADIBA	S226	0	1	14.7
2008-10-12	KOFI	SMM03	MADIBA	S194	0	1	14.7
2008-10-12	TIYE	SMF01	MADIBA	S227	0	2	14.7
2008-10-12	WARINGA	SMF04	MADIBA	S113	0	2	14.7
2008-10-13	BIKO	SMM05	MADIBA	S229	0	1	16.1
2008-10-13	KOFI	SMM03	MADIBA	S230	0	1	16.1
2008-10-13	WARINGA	SMF04	MADIBA	S231	0	2	16.1
2008-10-13	LILITH	SBF01	BERMUDA	S228	0	2	16.1
2008-10-14	BIKO	SMM05	MADIBA	S232	0	1	12.2
2008-10-14	KOFI	SMM03	MADIBA	S230	0	1	12.2
2008-10-14	WARINGA	SMF04	MADIBA	S216	0	2	12.2
2008-10-14	LILITH	SBF01	BERMUDA	S233	0	2	12.2
2008-10-15	BIKO	SMM05	MADIBA	S096	0	1	14.2
2008-10-15	CAYENNE	SGM06	GARAGISTAS	S234	0	1	14.2
2008-10-15	CINNAMON	SGM01	GARAGISTAS	S167	0	1	14.2
2008-10-15	COPERNICUS	SCM01	CONSTELLATIONS	S235	0	1	14.2
2008-10-15	LILITH	SBF01	BERMUDA	S108	0	2	14.2
2008-10-16	BIKO	SMM05	MADIBA	S240	0	1	19.9
2008-10-16	TIYE	SMF01	MADIBA	S238	0	2	19.9
2008-10-16	CAYENNE	SGM06	GARAGISTAS	S236	0	1	19.9
2008-10-16	CINNAMON	SGM01	GARAGISTAS	S237	0	1	19.9
2008-10-16	COPERNICUS	SCM01	CONSTELLATIONS	S239	0	1	19.9
2008-10-16	LILITH	SBF01	BERMUDA	S108	0	2	19.9
2008-10-17	BIKO	SMM05	MADIBA	S243	0	1	11.8
2008-10-17	TIYE	SMF01	MADIBA	S244	0	2	11.8
2008-10-17	CAYENNE	SGM06	GARAGISTAS	S241	0	1	11.8
2008-10-17	CINNAMON	SGM01	GARAGISTAS	S242	0	1	11.8
2008-10-17	COPERNICUS	SCM01	CONSTELLATIONS	S051	0	1	11.8
2008-10-18	BIKO	SMM05	MADIBA	S247	0	1	14.7
2008-10-18	TIYE	SMF01	MADIBA	S249	0	2	14.7
2008-10-18	CAYENNE	SGM06	GARAGISTAS	S246	0	1	14.7
2008-10-18	CINNAMON	SGM01	GARAGISTAS	S245	0	1	14.7
2008-10-18	COPERNICUS	SCM01	CONSTELLATIONS	S248	0	1	14.7
2008-10-19	OUMA	SDF04	DAM	S221	0	2	16.7
2008-10-20	BIKO	SMM05	MADIBA	S252	0	1	19.7
2008-10-20	WARINGA	SMF04	MADIBA	S216	0	2	19.7
2008-10-20	OUMA	SDF04	DAM	S186	0	2	19.7
2008-10-20	PHOENIX	SCF02	CONSTELLATIONS	S051	0	2	19.7
2008-10-21	WARINGA	SMF04	MADIBA	S253	0	2	14.4
2008-10-21	OUMA	SDF04	DAM	S150	0	2	14.4
2008-10-21	PHOENIX	SCF02	CONSTELLATIONS	S224	0	2	14.4
2008-10-22	KOFI	SMM03	MADIBA	S257	0	1	13.1
2008-10-22	WARINGA	SMF04	MADIBA	S258	0	2	13.1
2008-10-22	OUMA	SDF04	DAM	S255	0	2	13.1
2008-10-22	PHOENIX	SCF02	CONSTELLATIONS	S254	0	2	13.1
2008-10-22	LILITH	SBF01	BERMUDA	S108	0	2	13.1
2008-10-23	KOFI	SMM03	MADIBA	S216	0	1	9.8
2008-10-23	WARINGA	SMF04	MADIBA	S113	0	2	9.8
2008-10-23	PHOENIX	SCF02	CONSTELLATIONS	S254	0	2	9.8
2008-10-23	LILITH	SBF01	BERMUDA	S108	0	2	9.8
2008-10-24	KOFI	SMM03	MADIBA	S262	0	1	18.6
2008-10-24	TIYE	SMF01	MADIBA	S091	0	2	18.6
2008-10-24	COPERNICUS	SCM01	CONSTELLATIONS	S069	0	1	18.6
2008-10-24	LILITH	SBF01	BERMUDA	S108	0	2	18.6
2008-10-25	KOFI	SMM03	MADIBA	S265	0	1	21.7
2008-10-25	TIYE	SMF01	MADIBA	S267	0	2	21.7
2008-10-25	CAYENNE	SGM06	GARAGISTAS	S020	0	1	21.7
2008-10-25	COPERNICUS	SCM01	CONSTELLATIONS	S266	0	1	21.7
2008-10-25	LILITH	SBF01	BERMUDA	S263	0	2	21.7
2008-10-26	TIYE	SMF01	MADIBA	S238	0	2	NA
2008-10-26	CAYENNE	SGM06	GARAGISTAS	S167	0	1	NA
2008-10-26	CINNAMON	SGM01	GARAGISTAS	S269	0	1	NA
2008-10-26	COPERNICUS	SCM01	CONSTELLATIONS	S268	0	1	NA
2008-10-27	TIYE	SMF01	MADIBA	S271	0	2	19.3
2008-10-27	CAYENNE	SGM06	GARAGISTAS	S237	0	1	19.3
2008-10-27	COPERNICUS	SCM01	CONSTELLATIONS	S034	0	1	19.3
2008-10-27	PHOENIX	SCF02	CONSTELLATIONS	S254	0	2	19.3
2008-10-28	BIKO	SMM05	MADIBA	S274	0	1	19.4
2008-10-28	CAYENNE	SGM06	GARAGISTAS	S273	0	1	19.4
2008-10-28	CINNAMON	SGM01	GARAGISTAS	S272	0	1	19.4
2008-10-28	OUMA	SDF04	DAM	S275	0	2	19.4
2008-10-29	BIKO	SMM05	MADIBA	S277	0	1	21.2
2008-10-29	KOFI	SMM03	MADIBA	S278	0	1	21.2
2008-10-29	WARINGA	SMF04	MADIBA	S279	0	2	21.2
2008-10-29	CINNAMON	SGM01	GARAGISTAS	S270	0	1	21.2
2008-10-30	BIKO	SMM05	MADIBA	S141	0	1	13.4
2008-10-30	KOFI	SMM03	MADIBA	S216	0	1	13.4
2008-10-30	WARINGA	SMF04	MADIBA	S092	0	2	13.4
2008-10-30	CINNAMON	SGM01	GARAGISTAS	S280	0	1	13.4
2008-10-30	OUMA	SDF04	DAM	S169	0	2	13.4
2008-10-31	BIKO	SMM05	MADIBA	S225	0	1	13.5
2008-10-31	KOFI	SMM03	MADIBA	S278	0	1	13.5
2008-10-31	WARINGA	SMF04	MADIBA	S216	0	2	13.5
2008-10-31	CINNAMON	SGM01	GARAGISTAS	S270	0	1	13.5
2008-10-31	OUMA	SDF04	DAM	S169	0	2	13.5
2008-11-01	KOFI	SMM03	MADIBA	S281	1	1	14.2
2008-11-01	WARINGA	SMF04	MADIBA	S113	0	2	14.2
2008-11-01	OUMA	SDF04	DAM	S169	0	2	14.2
2008-11-02	OUMA	SDF04	DAM	S169	0	2	13.7
2008-11-03	TIYE	SMF01	MADIBA	S282	0	2	13.7
2008-11-04	TIYE	SMF01	MADIBA	S285	0	2	11.3
2008-11-04	COPERNICUS	SCM01	CONSTELLATIONS	S284	0	1	11.3
2008-11-04	LILITH	SBF01	BERMUDA	S134	0	2	11.3
2008-11-05	TIYE	SMF01	MADIBA	S138	0	2	13.9
2008-11-05	WARINGA	SMF04	MADIBA	S286	0	2	13.9
2008-11-05	OUMA	SDF04	DAM	S169	0	2	13.9
2008-11-05	COPERNICUS	SCM01	CONSTELLATIONS	S068	0	1	13.9
2008-11-05	LILITH	SBF01	BERMUDA	S134	0	2	13.9
2008-11-06	TIYE	SMF01	MADIBA	S091	0	2	20.4
2008-11-06	WARINGA	SMF04	MADIBA	S288	0	2	20.4
2008-11-06	OUMA	SDF04	DAM	S169	0	2	20.4
2008-11-06	COPERNICUS	SCM01	CONSTELLATIONS	S031	0	1	20.4
2008-11-06	LILITH	SBF01	BERMUDA	S287	0	2	20.4
2008-11-07	WARINGA	SMF04	MADIBA	S092	0	2	16.2
2008-11-07	OUMA	SDF04	DAM	S169	0	2	16.2
2008-11-07	COPERNICUS	SCM01	CONSTELLATIONS	S224	0	1	16.2
2008-11-07	LILITH	SBF01	BERMUDA	S290	0	2	16.2
2008-11-08	WARINGA	SMF04	MADIBA	S092	0	2	14.4
2008-11-08	OUMA	SDF04	DAM	S169	0	2	14.4
2008-11-09	WARINGA	SMF04	MADIBA	S092	0	2	21.9
2008-11-10	KOFI	SMM03	MADIBA	S293	0	1	19.2
2008-11-10	TIYE	SMF01	MADIBA	S292	0	2	19.2
2008-11-10	OUMA	SDF04	DAM	S169	0	2	19.2
2008-11-11	KOFI	SMM03	MADIBA	S296	0	1	18
2008-11-11	TIYE	SMF01	MADIBA	S294	0	2	18
2008-11-11	CAYENNE	SGM06	GARAGISTAS	S124	0	1	18
2008-11-11	CINNAMON	SGM01	GARAGISTAS	S295	0	1	18
2008-11-11	OUMA	SDF04	DAM	S255	0	2	18
2008-11-12	TIYE	SMF01	MADIBA	S244	0	2	15
2008-11-12	CAYENNE	SGMO6	GARAGISTAS	S295	1	1	15
2008-11-12	CINNAMON	SGM01	GARAGISTAS	S297	1	1	15
2008-11-12	OUMA	SDF04	DAM	S299	0	2	15
2008-11-13	TIYE	SMF01	MADIBA	S091	0	2	11.3
2008-11-13	CAYENNE	SGM06	GARAGISTAS	S300	1	1	11.3
2008-11-13	CINNAMON	SGM01	GARAGISTAS	S300	1	1	11.3
2008-11-13	OUMA	SDF04	DAM	S255	0	2	11.3
2008-11-14	BIKO	SMM05	MADIBA	S305	0	1	10.8
2008-11-14	WARINGA	SMF04	MADIBA	S092	0	2	10.8
2008-11-14	CAYENNE	SGM06	GARAGISTAS	S302	0	1	10.8
2008-11-14	CINNAMON	SGM01	GARAGISTAS	S301	0	1	10.8
2008-11-14	LILITH	SBF01	BERMUDA	S303	0	2	10.8
2008-11-15	WARINGA	SMF04	MADIBA	S092	0	2	11.9
2008-11-15	CINNAMON	SGM01	GARAGISTAS	S306	0	1	11.9
2008-11-16	BIKO	SMM05	MADIBA	S216	0	1	13.6
2008-11-16	WARINGA	SMF04	MADIBA	S092	0	2	13.6
2008-11-16	LILITH	SBF01	BERMUDA	S307	0	2	13.6
2008-11-17	BIKO	SMM05	MADIBA	S309	0	1	13.9
2008-11-12	KOFI	SMM03	MADIBA	S253	0	1	15
2008-11-13	KOFI	SMM03	MADIBA	S298	0	1	15
2008-11-17	KOFI	SMM03	MADIBA	S310	0	1	13.9
2008-11-17	CAYENNE	SGM06	GARAGISTAS	S311	0	1	13.9
2008-11-17	LILITH	SBF01	BERMUDA	S308	0	2	13.9
2008-11-18	BIKO	SMM05	MADIBA	S313	0	1	14.2
2008-11-18	TIYE	SMF01	MADIBA	S091	0	2	14.2
2008-11-18	WARINGA	SMF04	MADIBA	S129	0	2	14.2
2008-11-18	CAYENNE	SGM06	GARAGISTAS	S316	1	1	14.2
2008-11-18	CINNAMON	SGM01	GARAGISTAS	S316	1	1	14.2
2008-11-18	COPERNICUS	SCM01	CONSTELLATIONS	S315	0	1	14.2
2008-11-18	LILITH	SBF01	BERMUDA	S314	0	2	14.2
2008-11-19	BIKO	SMM05	MADIBA	S225	0	1	20.3
2008-11-19	TIYE	SMF01	MADIBA	S091	0	2	20.3
2008-11-19	OUMA	SDF04	DAM	S317	0	2	20.3
2008-11-20	KOFI	SMM03	MADIBA	S132	0	1	18.4
2008-11-20	TIYE	SMF01	MADIBA	S091	0	2	18.4
2008-11-20	OUMA	SDF04	DAM	S320	0	2	18.4
2008-11-20	COPERNICUS	SCM01	CONSTELLATIONS	S034	0	1	18.4
2008-11-20	LILITH	SBF01	BERMUDA	S318	0	2	18.4
2008-11-21	KOFI	SMM03	MADIBA	S132	0	1	20.8
2008-11-21	TIYE	SMF01	MADIBA	S323	0	2	20.8
2008-11-21	WARINGA	SMF04	MADIBA	S129	0	2	20.8
2008-11-21	OUMA	SDF04	DAM	S322	0	2	20.8
2008-11-21	COPERNICUS	SCM01	CONSTELLATIONS	S023	0	1	20.8
2008-11-21	LILITH	SBF01	BERMUDA	S321	0	2	20.8
2008-11-22	KOFI	SMM03	MADIBA	S132	0	1	21.2
2008-11-22	TIYE	SMF01	MADIBA	S292	0	2	21.2
2008-11-22	CAYENNE	SGM06	GARAGISTAS	S324	0	1	21.2
2008-11-22	CINNAMON	SGM01	GARAGISTAS	S325	0	1	21.2
2008-11-22	OUMA	SDF04	DAM	S320	0	2	21.2
2008-11-22	PHOENIX	SCF02	CONSTELLATIONS	S326	0	2	21.2
2008-11-22	LILITH	SBF01	BERMUDA	S321	0	2	21.2
2008-11-23	KOFI	SMM03	MADIBA	S332	0	1	NA
2008-11-23	WARINGA	SMF04	MADIBA	S129	0	2	NA
2008-11-23	CAYENNE	SGM06	GARAGISTAS	S329	0	1	NA
2008-11-23	CINNAMON	SGM01	GARAGISTAS	S325	0	1	NA
2008-11-23	LILITH	SBF01	BERMUDA	S331	0	2	NA
2008-11-24	WARINGA	SMF04	MADIBA	S129	0	2	NA
2008-11-24	CAYENNE	SGM06	GARAGISTAS	S234	0	1	NA
2008-11-24	CINNAMON	SGM01	GARAGISTAS	S329	0	1	NA
2008-11-25	WARINGA	SMF04	MADIBA	S129	0	2	NA
2008-11-25	CAYENNE	SGM06	GARAGISTAS	S330	0	1	NA
2008-11-27	BIKO	SMM05	MADIBA	S333	0	1	21.8
2008-11-27	PHOENIX	SCF02	CONSTELLATIONS	S220	0	2	21.8
2008-11-27	LILITH	SBF01	BERMUDA	S331	0	2	21.8
2008-11-28	BIKO	SMM05	MADIBA	S225	1	1	23.5
2008-11-28	KOFI	SMM03	MADIBA	S225	1	1	23.5
2008-11-28	TIYE	SMF01	MADIBA	S339	0	2	23.5
2008-11-28	WARINGA	SMF04	MADIBA	S337	0	2	23.5
2008-11-22	COPERNICUS	SCM01	CONSTELLATIONS	S328	0	1	21.2
2008-11-23	COPERNICUS	SCM01	CONSTELLATIONS	S327	0	1	21.2
2008-11-28	COPERNICUS	SCM01	CONSTELLATIONS	S199	0	1	23.5
2008-11-28	PHOENIX	SCF02	CONSTELLATIONS	S034	0	2	23.5
2008-11-28	LILITH	SBF01	BERMUDA	S338	0	2	23.5
2008-11-29	BIKO	SMM05	MADIBA	S341	0	1	18.5
2008-11-29	KOFI	SMM03	MADIBA	S343	0	1	18.5
2008-11-29	WARINGA	SMF04	MADIBA	S337	0	2	18.5
2008-11-29	COPERNICUS	SCM01	CONSTELLATIONS	S342	0	1	18.5
2008-11-29	PHOENIX	SCF02	CONSTELLATIONS	S034	0	2	18.5
2008-11-29	LILITH	SBF01	BERMUDA	S340	0	2	18.5
2008-11-30	BIKO	SMM05	MADIBA	S347	0	1	19
2008-11-30	KOFI	SMM03	MADIBA	S132	0	1	19
2008-11-30	COPERNICUS	SCM01	CONSTELLATIONS	S345	0	1	19
2008-11-30	PHOENIX	SCF02	CONSTELLATIONS	S346	0	2	19
2008-12-01	KOFI	SMM03	MADIBA	S332	0	1	20.7
2008-12-01	TIYE	SMF01	MADIBA	S238	0	2	20.7
2008-12-01	COPERNICUS	SCM01	CONSTELLATIONS	S027	0	1	20.7
2008-12-01	PHOENIX	SCF02	CONSTELLATIONS	S349	0	2	20.7
2008-12-01	LILITH	SBF01	BERMUDA	S331	0	2	20.7
2008-12-02	KOFI	SMM03	MADIBA	S194	0	1	23.8
2008-12-02	TIYE	SMF01	MADIBA	S348	0	2	23.8
2008-12-02	COPERNICUS	SCM01	CONSTELLATIONS	S068	0	1	23.8
2008-12-02	LILITH	SBF01	BERMUDA	S350	0	2	23.8
2008-12-03	KOFI	SMM03	MADIBA	S094	0	1	23.7
2008-12-03	WARINGA	SMF04	MADIBA	S337	0	2	23.7
2008-12-03	OUMA	SDF04	DAM	S218	0	2	23.7
2008-12-03	COPERNICUS	SCM01	CONSTELLATIONS	S328	0	1	23.7
2008-12-03	PHOENIX	SCF02	CONSTELLATIONS	S021	0	2	23.7
2008-12-03	LILITH	SBF01	BERMUDA	S291	0	2	23.7
2008-12-04	KOFI	SMM03	MADIBA	S281	0	1	21.5
2008-12-04	OUMA	SDF04	DAM	S186	0	2	21.5
2008-12-04	COPERNICUS	SCM01	CONSTELLATIONS	S351	0	1	21.5
2008-12-04	LILITH	SBF01	BERMUDA	S354	0	2	21.5
2008-12-05	KOFI	SMM03	MADIBA	S094	1	1	18.2
2008-12-03	TIYE	SMF01	MADIBA	S352	0	2	23.7
2008-12-04	TIYE	SMF01	MADIBA	S238	0	2	23.7
2008-12-05	TIYE	SMF01	MADIBA	S238	0	2	18.2
2008-12-05	WARINGA	SMF04	MADIBA	S353	0	2	18.2
2008-12-05	OUMA	SDF04	DAM	S186	0	2	18.2
2008-12-05	COPERNICUS	SCM01	CONSTELLATIONS	S023	0	1	18.2
2008-12-05	LILITH	SBF01	BERMUDA	S355	0	2	18.2
2008-12-06	KOFI	SMM03	MADIBA	S347	0	1	19.8
2008-12-06	TIYE	SMF01	MADIBA	S091	0	2	19.8
2008-12-06	WARINGA	SMF04	MADIBA	S353	0	2	19.8
2008-12-06	OUMA	SDF04	DAM	S357	0	2	19.8
2008-12-06	COPERNICUS	SCM01	CONSTELLATIONS	S023	0	1	19.8
2008-12-07	KOFI	SMM03	MADIBA	S084	0	1	25.3
2008-12-07	TIYE	SMF01	MADIBA	S285	0	2	25.3
2008-12-07	COPERNICUS	SCM01	CONSTELLATIONS	S358	0	1	25.3
2008-12-08	KOFI	SMM03	MADIBA	S281	0	1	23.9
2008-12-08	TIYE	SMF01	MADIBA	S125	0	2	23.9
2008-12-08	WARINGA	SMF04	MADIBA	S360	0	2	23.9
2008-12-08	COPERNICUS	SCM01	CONSTELLATIONS	S065	0	1	23.9
2008-12-08	LILITH	SBF01	BERMUDA	S314	0	2	23.9
2008-12-09	KOFI	SMM03	MADIBA	S365	0	1	24.3
2008-12-09	TIYE	SMF01	MADIBA	S368	0	2	24.3
2008-12-09	WARINGA	SMF04	MADIBA	S100	0	2	24.3
2008-12-09	COPERNICUS	SCM01	CONSTELLATIONS	S362	0	1	24.3
2008-12-09	PHOENIX	SCF02	CONSTELLATIONS	S361	0	2	24.3
2008-12-09	LILITH	SBF01	BERMUDA	S363	0	2	24.3
2008-12-10	KOFI	SMM03	MADIBA	S281	0	1	22
2008-12-10	TIYE	SMF01	MADIBA	S088	0	2	22
2008-12-10	COPERNICUS	SCM01	CONSTELLATIONS	S364	0	1	22
2008-12-10	PHOENIX	SCF02	CONSTELLATIONS	S224	0	2	22
2008-12-10	LILITH	SBF01	BERMUDA	S314	0	2	22
2008-12-11	TIYE	SMF01	MADIBA	S238	0	2	22.7
2008-12-11	CAYENNE	SGM06	GARAGISTAS	S366	0	1	22.7
2008-12-11	CINNAMON	SGM01	GARAGISTAS	S369	0	1	22.7
2008-12-11	PHOENIX	SCF02	CONSTELLATIONS	S367	0	2	22.7
2008-12-12	BIKO	SMM05	MADIBA	S370	0	1	20.8
2008-12-12	TIYE	SMF01	MADIBA	S339	0	2	20.8
2008-12-12	WARINGA	SMF04	MADIBA	S337	0	2	20.8
2008-12-12	CAYENNE	SGM06	GARAGISTAS	S234	0	1	20.8
2008-12-12	CINNAMON	SGM01	GARAGISTAS	S373	0	1	20.8
2008-12-12	PHOENIX	SCF02	CONSTELLATIONS	S372	0	2	20.8
2008-12-13	TIYE	SMF01	MADIBA	S282	0	2	19.1
2008-12-13	CAYENNE	SGM06	GARAGISTAS	S061	0	1	19.1
2008-12-13	CINNAMON	SGM01	GARAGISTAS	S269	0	1	19.1
2008-12-13	OUMA	SDF04	DAM	S150	0	2	19.1
2008-12-14	CINNAMON	SGM01	GARAGISTAS	S375	0	1	20.9
2008-12-14	OUMA	SDF04	DAM	S186	0	2	20.9
2008-12-15	KOFI	SMM03	MADIBA	S281	0	1	21.5
2008-12-15	CINNAMON	SGM01	GARAGISTAS	S280	0	1	21.5
2008-12-15	OUMA	SDF04	DAM	S150	0	2	21.5
2008-12-15	LILITH	SBF01	BERMUDA	S173	0	2	21.5
2008-12-16	BIKO	SMM05	MADIBA	S376	0	1	19.5
2008-12-16	KOFI	SMM03	MADIBA	S281	0	1	19.5
2008-12-16	CINNAMON	SGM01	GARAGISTAS	S280	0	1	19.5
2008-12-16	OUMA	SDF04	DAM	S150	0	2	19.5
2008-12-16	LILITH	SBF01	BERMUDA	S377	0	2	19.5
2008-12-17	WARINGA	SMF04	MADIBA	S092	0	2	22.5
2008-12-17	CINNAMON	SGM01	GARAGISTAS	S234	0	1	22.5
2008-12-17	OUMA	SDF04	DAM	S320	0	2	22.5
2008-12-17	PHOENIX	SCF02	CONSTELLATIONS	S224	0	2	22.5
2008-12-17	LILITH	SBF01	BERMUDA	S378	0	2	22.5
2008-12-18	BIKO	SMM05	MADIBA	S379	0	1	24
2008-12-18	WARINGA	SMF04	MADIBA	S092	0	2	24
2008-12-18	CINNAMON	SGM01	GARAGISTAS	S380	0	1	24
2008-12-18	OUMA	SDF04	DAM	S170	0	2	24
2008-12-18	PHOENIX	SCF02	CONSTELLATIONS	S381	0	2	24
2008-12-19	BIKO	SMM05	MADIBA	S125	0	1	20.6
2008-12-19	TIYE	SMF01	MADIBA	S323	0	2	20.6
2008-12-19	WARINGA	SMF04	MADIBA	S092	0	2	20.6
2008-12-19	CINNAMON	SGM01	GARAGISTAS	S280	0	1	20.6
2008-12-19	OUMA	SDF04	DAM	S382	0	2	20.6
2008-12-19	PHOENIX	SCF02	CONSTELLATIONS	S381	0	2	20.6
2008-12-19	LILITH	SBF01	BERMUDA	S378	0	2	20.6
2008-12-20	BIKO	SMM05	MADIBA	S385	0	1	21.9
2008-12-20	WARINGA	SMF04	MADIBA	S384	0	2	21.9
2008-12-20	CINNAMON	SGM01	GARAGISTAS	S383	0	1	21.9
2008-12-20	OUMA	SDF04	DAM	S150	0	2	21.9
2008-12-20	PHOENIX	SCF02	CONSTELLATIONS	S372	0	2	21.9
2008-12-20	LILITH	SBF01	BERMUDA	S321	0	2	21.9
2008-12-21	CINNAMON	SGM01	GARAGISTAS	S386	0	1	23.8
2008-12-21	OUMA	SDF04	DAM	S170	0	2	23.8
2008-12-21	LILITH	SBF01	BERMUDA	S303	0	2	23.8
2008-12-22	KOFI	SMM03	MADIBA	S281	0	1	21.7
2008-12-22	WARINGA	SMF04	MADIBA	S388	0	2	21.7
2008-12-22	CINNAMON	SGM01	GARAGISTAS	S167	0	1	21.7
2008-12-22	OUMA	SDF04	DAM	S387	0	2	21.7
2008-12-23	KOFI	SMM03	MADIBA	S281	0	1	21.7
2008-12-23	WARINGA	SMF04	MADIBA	S332	0	2	21.7
2008-12-23	CAYENNE	SGM06	GARAGISTAS	S316	1	1	21.7
2008-12-23	CINNAMON	SGM01	GARAGISTAS	S316	1	1	21.7
2008-12-23	OUMA	SDF04	DAM	S389	0	2	21.7
2008-12-24	KOFI	SMM03	MADIBA	S390	0	1	16.4
2008-12-24	OUMA	SDF04	DAM	S150	0	2	16.4
2008-12-24	PHOENIX	SCF02	CONSTELLATIONS	S372	0	2	16.4
2008-12-25	KOFI	SMM03	MADIBA	S347	0	1	12.4
2008-12-25	OUMA	SDF04	DAM	S150	0	2	12.4
2008-12-27	CAYENNE	SGM06	GARAGISTAS	S366	1	1	16
2008-12-27	OUMA	SDF04	DAM	S150	0	2	16
2008-12-27	PHOENIX	SCF02	CONSTELLATIONS	S391	0	2	16
2008-12-28	TIYE	SMF01	MADIBA	S136	0	2	19.7
2008-12-28	WARINGA	SMF04	MADIBA	S100	0	2	19.7
2008-12-28	CAYENNE	SGM06	GARAGISTAS	S392	0	1	19.7
2008-12-28	PHOENIX	SCF02	CONSTELLATIONS	S372	0	2	19.7
2008-12-29	TIYE	SMF01	MADIBA	S136	0	2	13.9
2008-12-29	WARINGA	SMF04	MADIBA	S360	0	2	13.9
2008-12-29	CAYENNE	SGM06	GARAGISTAS	S198	0	1	13.9
2008-12-29	PHOENIX	SCF02	CONSTELLATIONS	S224	0	2	13.9
2008-12-29	LILITH	SBF01	BERMUDA	S331	0	2	13.9
2008-12-30	TIYE	SMF01	MADIBA	S136	0	2	12.7
2008-12-30	WARINGA	SMF04	MADIBA	S089	0	2	12.7
2008-12-30	CAYENNE	SGM06	GARAGISTAS	S214	0	1	12.7
2008-12-30	PHOENIX	SCF02	CONSTELLATIONS	S220	0	2	12.7
2008-12-30	LILITH	SBF01	BERMUDA	S049	0	2	12.7
2008-12-31	TIYE	SMF01	MADIBA	S136	0	2	17
2008-12-31	WARINGA	SMF04	MADIBA	S088	0	2	17
2008-12-31	CAYENNE	SGM06	GARAGISTAS	S217	0	1	17
2008-12-31	PHOENIX	SCF02	CONSTELLATIONS	S200	0	2	17
2008-12-31	LILITH	SBF01	BERMUDA	S350	0	2	17
2009-01-01	WARINGA	SMF04	MADIBA	S089	0	2	21.5
2009-01-01	CAYENNE	SGM06	GARAGISTAS	S300	0	1	21.5
2009-01-01	PHOENIX	SCF02	CONSTELLATIONS	S200	0	2	21.5
2009-01-01	LILITH	SBF01	BERMUDA	S331	0	2	21.5
2009-01-02	WARINGA	SMF04	MADIBA	S394	0	2	16.5
2009-01-02	CAYENNE	SGM06	GARAGISTAS	S393	0	1	16.5
2009-01-02	PHOENIX	SCF02	CONSTELLATIONS	S071	0	2	16.5
2009-01-02	LILITH	SBF01	BERMUDA	S331	0	2	16.5
2009-01-03	KOFI	SMM03	MADIBA	S132	0	1	18.3
2009-01-03	TIYE	SMF01	MADIBA	S136	0	2	18.3
2009-01-03	WARINGA	SMF04	MADIBA	S395	0	2	18.3
2009-01-03	CAYENNE	SGM06	GARAGISTAS	S273	0	1	18.3
2009-01-03	OUMA	SDF04	DAM	S186	0	2	18.3
2009-01-03	PHOENIX	SCF02	CONSTELLATIONS	S036	0	2	18.3
2009-01-04	TIYE	SMF01	MADIBA	S136	0	2	13.6
2009-01-04	WARINGA	SMF04	MADIBA	S394	0	2	13.6
2009-01-04	CAYENNE	SGM06	GARAGISTAS	S383	0	1	13.6
2009-01-04	PHOENIX	SCF02	CONSTELLATIONS	S372	0	2	13.6
2009-01-04	LILITH	SBF01	BERMUDA	S308	0	2	13.6
2009-01-05	TIYE	SMF01	MADIBA	S136	0	2	15.5
2009-01-05	WARINGA	SMF04	MADIBA	S332	0	2	15.5
2009-01-05	CAYENNE	SGM06	GARAGISTAS	S234	0	1	15.5
2009-01-05	PHOENIX	SCF02	CONSTELLATIONS	S021	0	2	15.5
2009-01-05	LILITH	SBF01	BERMUDA	S338	0	2	15.5
2009-01-06	WARINGA	SMF04	MADIBA	S396	0	2	14.9
2009-01-06	CAYENNE	SGM06	GARAGISTAS	S366	0	1	14.9
2009-01-06	PHOENIX	SCF02	CONSTELLATIONS	S349	0	2	14.9
2009-01-06	LILITH	SBF01	BERMUDA	S303	0	2	14.9
2009-01-07	BIKO	SMM05	MADIBA	S397	0	1	19.7
2009-01-07	WARINGA	SMF04	MADIBA	S398	0	2	19.7
2009-01-07	CAYENNE	SGM06	GARAGISTAS	S325	0	1	19.7
2009-01-07	PHOENIX	SCF02	CONSTELLATIONS	S021	0	2	19.7
2009-01-07	LILITH	SBF01	BERMUDA	S331	0	2	19.7
2009-01-08	BIKO	SMM05	MADIBA	S194	0	1	23.3
2009-01-08	CAYENNE	SGM06	GARAGISTAS	S400	0	1	23.3
2009-01-08	PHOENIX	SCF02	CONSTELLATIONS	S328	0	2	23.3
2009-01-08	LILITH	SBF01	BERMUDA	S399	0	2	23.3
2009-01-09	BIKO	SMM05	MADIBA	S403	0	1	NA
2009-01-09	KOFI	SMM03	MADIBA	S401	0	1	NA
2009-01-09	TIYE	SMF01	MADIBA	S339	0	2	NA
2009-01-09	NUTMEG	SGF02	GARAGISTAS	S606	0	2	NA
2009-01-09	OUMA	SDF04	DAM	S404	0	2	NA
2009-01-09	LILITH	SBF01	BERMUDA	S402	0	2	NA
2009-01-10	BIKO	SMM05	MADIBA	S262	0	1	21.8
2009-01-10	TIYE	SMF01	MADIBA	S348	0	2	21.8
2009-01-10	OUMA	SDF04	DAM	S404	0	2	21.8
2009-01-10	LILITH	SBF01	BERMUDA	S338	0	2	21.8
2009-01-11	BIKO	SMM05	MADIBA	S087	0	1	22.8
2009-01-11	OUMA	SDF04	DAM	S404	0	2	22.8
2009-01-12	BIKO	SMM05	MADIBA	S407	0	1	21.6
2009-01-12	KOFI	SMM03	MADIBA	S406	0	1	21.6
2009-01-12	TIYE	SMF01	MADIBA	S348	0	2	21.6
2009-01-12	OUMA	SDF04	DAM	S404	0	2	21.6
2009-01-13	BIKO	SMM05	MADIBA	S408	0	1	23.5
2009-01-13	KOFI	SMM03	MADIBA	S113	0	1	23.5
2009-01-13	TIYE	SMF01	MADIBA	S348	0	2	23.5
2009-01-13	CINNAMON	SGM01	GARAGISTAS	S201	0	1	23.5
2009-01-13	LILITH	SBF01	BERMUDA	S331	0	2	23.5
2009-01-14	BIKO	SMM05	MADIBA	S409	0	1	19.9
2009-01-14	KOFI	SMM03	MADIBA	S347	0	1	19.9
2009-01-14	OUMA	SDF04	DAM	S404	0	2	19.9
2009-01-14	PHOENIX	SCF02	CONSTELLATIONS	S224	0	2	19.9
2009-01-14	LILITH	SBF01	BERMUDA	S354	0	2	19.9
2009-01-15	BIKO	SMM05	MADIBA	S411	0	1	27.6
2009-01-15	KOFI	SMM03	MADIBA	S347	0	1	27.6
2009-01-15	TIYE	SMF01	MADIBA	S339	0	2	27.6
2009-01-15	OUMA	SDF04	DAM	S404	0	2	27.6
2009-01-15	PHOENIX	SCF02	CONSTELLATIONS	S326	0	2	27.6
2009-01-16	BIKO	SMM05	MADIBA	S413	0	1	24.1
2009-01-16	TIYE	SMF01	MADIBA	S339	0	2	24.1
2009-01-16	WARINGA	SMF04	MADIBA	S129	0	2	24.1
2009-01-16	OUMA	SDF04	DAM	S404	0	2	24.1
2009-01-16	PHOENIX	SCF02	CONSTELLATIONS	S034	0	2	24.1
2009-01-17	BIKO	SMM05	MADIBA	S414	0	1	26.6
2009-01-17	TIYE	SMF01	MADIBA	S339	0	2	26.6
2009-01-17	WARINGA	SMF04	MADIBA	S088	0	2	26.6
2009-01-17	PHOENIX	SCF02	CONSTELLATIONS	S372	0	2	26.6
2009-01-18	BIKO	SMM05	MADIBA	S411	0	1	21
2009-01-18	WARINGA	SMF04	MADIBA	S398	0	2	21
2009-01-19	BIKO	SMM05	MADIBA	S376	0	1	20.1
2009-01-19	WARINGA	SMF04	MADIBA	S394	0	2	20.1
2009-01-19	PEPPER	SGF10	GARAGISTAS	S416	0	2	20.1
2009-01-19	LILITH	SBF01	BERMUDA	S331	0	2	20.1
2009-01-20	WARINGA	SMF04	MADIBA	S419	0	2	18.4
2009-01-20	PEPPER	SGF10	GARAGISTAS	S418	0	2	18.4
2009-01-20	OUMA	SDF04	DAM	S417	0	2	18.4
2009-01-20	LILITH	SBF01	BERMUDA	S331	0	2	18.4
2009-01-21	TIYE	SMF01	MADIBA	S091	0	2	26.5
2009-01-21	WARINGA	SMF04	MADIBA	S423	0	2	26.5
2009-01-21	CINNAMON	SGM01	GARAGISTAS	S421	0	1	26.5
2009-01-21	PHOENIX	SCF02	CONSTELLATIONS	S220	0	2	26.5
2009-01-22	TIYE	SMF01	MADIBA	S091	0	2	22.3
2009-01-22	WARINGA	SMF04	MADIBA	S414	0	2	22.3
2009-01-22	CINNAMON	SGM01	GARAGISTAS	S422	0	1	22.3
2009-01-22	OUMA	SDF04	DAM	S417	0	2	22.3
2009-01-22	PHOENIX	SCF02	CONSTELLATIONS	S200	0	2	22.3
2009-01-23	TIYE	SMF01	MADIBA	S091	0	2	19.7
2009-01-23	WARINGA	SMF04	MADIBA	S092	0	2	19.7
2009-01-23	CINNAMON	SGM01	GARAGISTAS	S424	0	1	19.7
2009-01-23	OUMA	SDF04	DAM	S417	0	2	19.7
2009-01-23	PHOENIX	SCF02	CONSTELLATIONS	S327	0	2	19.7
2009-01-24	KOFI	SMM03	MADIBA	S347	0	1	18
2009-01-24	TIYE	SMF01	MADIBA	S091	0	2	18
2009-01-24	WARINGA	SMF04	MADIBA	S088	0	2	18
2009-01-24	CAYENNE	SGM06	GARAGISTAS	S383	0	1	18
2009-01-24	CINNAMON	SGM01	GARAGISTAS	S427	0	1	18
2009-01-24	PEPPER	SGF10	GARAGISTAS	S306	0	2	18
2009-01-24	OUMA	SDF04	DAM	S417	0	2	18
2009-01-24	PHOENIX	SCF02	CONSTELLATIONS	S372	0	2	18
2009-01-25	WARINGA	SMF04	MADIBA	S082	0	2	22.2
2009-01-25	CAYENNE	SGM06	GARAGISTAS	S297	0	1	22.2
2009-01-25	PEPPER	SGF10	GARAGISTAS	S426	0	2	22.2
2009-01-25	OUMA	SDF04	DAM	S417	0	2	22.2
2009-01-26	WARINGA	SMF04	MADIBA	S088	0	2	21.2
2009-01-26	CAYENNE	SGM06	GARAGISTAS	S325	0	1	21.2
2009-01-26	PEPPER	SGF10	GARAGISTAS	S428	0	2	21.2
2009-01-26	LILITH	SBF01	BERMUDA	S340	0	2	21.2
2009-01-27	WARINGA	SMF04	MADIBA	S092	0	2	22.1
2009-01-27	CAYENNE	SGM06	GARAGISTAS	S242	0	1	22.1
2009-01-27	PEPPER	SGF10	GARAGISTAS	S429	0	2	22.1
2009-01-27	LILITH	SBF01	BERMUDA	S105	0	2	22.1
2009-01-28	TIYE	SMF01	MADIBA	S431	0	2	20.8
2009-01-28	WARINGA	SMF04	MADIBA	S100	0	2	20.8
2009-01-28	PEPPER	SGF10	GARAGISTAS	S430	0	2	20.8
2009-01-28	PHOENIX	SCF02	CONSTELLATIONS	S328	0	2	20.8
2009-01-28	LILITH	SBF01	BERMUDA	S134	0	2	20.8
2009-01-29	TIYE	SMF01	MADIBA	S431	0	2	17.7
2009-01-29	PEPPER	SGF10	GARAGISTAS	S192	0	2	17.7
2009-01-29	OUMA	SDF04	DAM	S186	0	2	17.7
2009-01-29	PHOENIX	SCF02	CONSTELLATIONS	S039	0	2	17.7
2009-01-29	LILITH	SBF01	BERMUDA	S338	0	2	17.7
2009-01-30	KOFI	SMM03	MADIBA	S132	0	1	18
2009-01-30	TIYE	SMF01	MADIBA	S431	0	2	18
2009-01-30	PEPPER	SGF10	GARAGISTAS	S380	0	2	18
2009-01-30	LOKI	SDM02	DAM	S432	0	1	18
2009-01-30	OUMA	SDF04	DAM	S433	0	2	18
2009-01-30	PHOENIX	SCF02	CONSTELLATIONS	S034	0	2	18
2009-01-31	KOFI	SMM03	MADIBA	S436	0	1	19.3
2009-01-31	TIYE	SMF01	MADIBA	S091	0	2	19.3
2009-01-31	PEPPER	SGF10	GARAGISTAS	S435	0	2	19.3
2009-01-31	LOKI	SDM02	DAM	S128	0	1	19.3
2009-01-31	OUMA	SDF04	DAM	S434	0	2	19.3
2009-02-01	KOFI	SMM03	MADIBA	S437	0	1	20.8
2009-02-01	PEPPER	SGF10	GARAGISTAS	S424	0	2	20.8
2009-02-01	OUMA	SDF04	DAM	S434	0	2	20.8
2009-02-02	KOFI	SMM03	MADIBA	S438	0	1	20.6
2009-02-02	WARINGA	SMF04	MADIBA	S088	0	2	20.6
2009-02-02	PEPPER	SGF10	GARAGISTAS	S424	0	2	20.6
2009-02-03	WARINGA	SMF04	MADIBA	S332	0	2	21.3
2009-02-03	PEPPER	SGF10	GARAGISTAS	S439	0	2	21.3
2009-02-03	LOKI	SDM02	DAM	S440	0	1	21.3
2009-02-03	PHOENIX	SCF02	CONSTELLATIONS	S085	0	2	21.3
2009-02-04	WARINGA	SMF04	MADIBA	S423	0	2	16.5
2009-02-04	PEPPER	SGF10	GARAGISTAS	S441	0	2	16.5
2009-02-04	PHOENIX	SCF02	CONSTELLATIONS	S036	0	2	16.5
2009-02-05	PEPPER	SGF10	GARAGISTAS	S424	0	2	21.8
2009-02-05	LOKI	SDM02	DAM	S442	0	1	21.8
2009-02-05	OUMA	SDF04	DAM	S150	0	2	21.8
2009-02-05	PHOENIX	SCF02	CONSTELLATIONS	S021	0	2	21.8
2009-02-06	BIKO	SMM05	MADIBA	S222	0	1	22
2009-02-06	LOKI	SDM02	DAM	S443	0	1	22
2009-02-06	PHOENIX	SCF02	CONSTELLATIONS	S021	0	2	22
2009-02-07	BIKO	SMM05	MADIBA	S229	0	1	22.2
2009-02-07	WARINGA	SMF04	MADIBA	S088	0	2	22.2
2009-02-07	LOKI	SDM02	DAM	S444	0	1	22.2
2009-02-07	PHOENIX	SCF02	CONSTELLATIONS	S053	0	2	22.2
2009-02-08	BIKO	SMM05	MADIBA	S190	0	1	20.2
2009-02-08	LOKI	SDM02	DAM	S445	0	1	20.2
2009-02-09	BIKO	SMM05	MADIBA	S446	0	1	21.7
2009-02-09	OUMA	SDF04	DAM	S218	0	2	21.7
2009-02-09	PHOENIX	SCF02	CONSTELLATIONS	S200	0	2	21.7
2009-02-10	WARINGA	SMF04	MADIBA	S100	0	2	21.1
2009-02-10	NUTMEG	SGF02	GARAGISTAS	S234	0	2	21.1
2009-02-10	PHOENIX	SCF02	CONSTELLATIONS	S039	0	2	21.1
2009-02-11	WARINGA	SMF04	MADIBA	S088	0	2	21.2
2009-02-11	NUTMEG	SGF02	GARAGISTAS	S448	0	2	21.2
2009-02-12	WARINGA	SMF04	MADIBA	S092	0	2	19.9
2009-02-12	NUTMEG	SGF02	GARAGISTAS	S020	0	2	19.9
2009-02-13	KOFI	SMM03	MADIBA	S113	0	1	19.2
2009-02-13	WARINGA	SMF04	MADIBA	S332	0	2	19.2
2009-02-13	NUTMEG	SGF02	GARAGISTAS	S043	0	2	19.2
2009-02-14	CINNAMON	SGM01	GARAGISTAS	S418	0	1	19.4
2009-02-14	PEPPER	SGF10	GARAGISTAS	S453	0	2	19.4
2009-02-14	OUMA	SDF04	DAM	S150	0	2	19.4
2009-02-14	PHOENIX	SCF02	CONSTELLATIONS	S057	0	2	19.4
2009-02-15	CINNAMON	SGM01	GARAGISTAS	S201	0	1	19.2
2009-02-15	PEPPER	SGF10	GARAGISTAS	S197	0	2	19.2
2009-02-15	PHOENIX	SCF02	CONSTELLATIONS	S039	0	2	19.2
2009-02-16	WARINGA	SMF04	MADIBA	S100	0	2	20.3
2009-02-16	CINNAMON	SGM01	GARAGISTAS	S454	0	1	20.3
2009-02-16	PEPPER	SGF10	GARAGISTAS	S455	0	2	20.3
2009-02-17	WARINGA	SMF04	MADIBA	S099	0	2	20.3
2009-02-17	CINNAMON	SGM01	GARAGISTAS	S020	0	1	20.3
2009-02-17	PEPPER	SGF10	GARAGISTAS	S192	0	2	20.3
2009-02-18	KOFI	SMM03	MADIBA	S305	0	1	22
2009-02-18	MAKEBA	SMF09	MADIBA	S141	0	2	22
2009-02-18	WARINGA	SMF04	MADIBA	S092	0	2	22
2009-02-18	NUTMEG	SGF02	GARAGISTAS	S020	0	2	22
2009-02-19	KOFI	SMM03	MADIBA	S213	0	1	21.4
2009-02-19	MAKEBA	SMF09	MADIBA	S141	0	2	21.4
2009-02-19	WARINGA	SMF04	MADIBA	S100	0	2	21.4
2009-02-19	NUTMEG	SGF02	GARAGISTAS	S234	0	2	21.4
2009-02-19	PHOENIX	SCF02	CONSTELLATIONS	S053	1	2	21.4
2009-02-20	BIKO	SMM05	MADIBA	S262	0	1	22
2009-02-20	KOFI	SMM03	MADIBA	S095	0	1	22
2009-02-20	MAKEBA	SMF09	MADIBA	S347	0	2	22
2009-02-20	OUMA	SDF04	DAM	S150	0	2	22
2009-02-20	PHOENIX	SCF02	CONSTELLATIONS	S021	0	2	22
2009-02-20	LILITH	SBF01	BERMUDA	S108	0	2	22
2009-02-21	BIKO	SMM05	MADIBA	S259	0	1	22.2
2009-02-21	KOFI	SMM03	MADIBA	S087	0	1	22.2
2009-02-21	MAKEBA	SMF09	MADIBA	S347	0	2	22.2
2009-02-21	OUMA	SDF04	DAM	S150	0	2	22.2
2009-02-21	PHOENIX	SCF02	CONSTELLATIONS	S073	0	2	22.2
2009-02-21	LILITH	SBF01	BERMUDA	S108	0	2	22.2
2009-02-22	BIKO	SMM05	MADIBA	S088	0	1	19.7
2009-02-22	MAKEBA	SMF09	MADIBA	S093	0	2	19.7
2009-02-22	OUMA	SDF04	DAM	S150	0	2	19.7
2009-02-22	LILITH	SBF01	BERMUDA	S108	0	2	19.7
2009-02-23	BIKO	SMM05	MADIBA	S459	0	1	21
2009-02-23	KOFI	SMM03	MADIBA	S113	0	1	21
2009-02-23	MAKEBA	SMF09	MADIBA	S094	0	2	21
2009-02-23	WARINGA	SMF04	MADIBA	S092	0	2	21
2009-02-23	LILITH	SBF01	BERMUDA	S108	0	2	21
2009-02-24	KOFI	SMM03	MADIBA	S277	0	1	21.5
2009-02-24	MAKEBA	SMF09	MADIBA	S094	0	2	21.5
2009-02-24	WARINGA	SMF04	MADIBA	S100	0	2	21.5
2009-02-24	NUTMEG	SGF02	GARAGISTAS	S167	0	2	21.5
2009-02-25	MAKEBA	SMF09	MADIBA	S095	0	2	21.3
2009-02-25	NUTMEG	SGF02	GARAGISTAS	S461	0	2	21.3
2009-02-25	LOKI	SDM02	DAM	S128	0	1	21.3
2009-02-25	OUMA	SDF04	DAM	S150	0	2	21.3
2009-02-25	LILITH	SBF01	BERMUDA	S108	0	2	21.3
2009-02-26	MAKEBA	SMF09	MADIBA	S084	0	2	21.6
2009-02-26	CINNAMON	SGM01	GARAGISTAS	S201	0	1	21.6
2009-02-26	NUTMEG	SGF02	GARAGISTAS	S273	0	2	21.6
2009-02-26	LOKI	SDM02	DAM	S442	0	1	21.6
2009-02-26	OUMA	SDF04	DAM	S158	0	2	21.6
2009-02-26	PHOENIX	SCF02	CONSTELLATIONS	S021	1	2	21.6
2009-02-26	LILITH	SBF01	BERMUDA	S108	0	2	21.6
2009-02-27	MAKEBA	SMF09	MADIBA	S347	0	2	21.5
2009-02-27	TIYE	SMF01	MADIBA	S431	0	2	21.5
2009-02-27	NUTMEG	SGF02	GARAGISTAS	S462	0	2	21.5
2009-02-27	LOKI	SDM02	DAM	S463	0	1	21.5
2009-02-27	OUMA	SDF04	DAM	S434	0	2	21.5
2009-02-27	PHOENIX	SCF02	CONSTELLATIONS	S036	1	2	21.5
2009-02-27	LILITH	SBF01	BERMUDA	S108	0	2	21.5
2009-02-28	MAKEBA	SMF09	MADIBA	S347	0	2	22.3
2009-02-28	NUTMEG	SGF02	GARAGISTAS	S462	0	2	22.3
2009-02-28	OUMA	SDF04	DAM	S434	0	2	22.3
2009-02-28	PHOENIX	SCF02	CONSTELLATIONS	S069	1	2	22.3
2009-03-01	MAKEBA	SMF09	MADIBA	S222	0	2	21
2009-03-01	TIYE	SMF01	MADIBA	S465	0	2	21
2009-03-01	NUTMEG	SGF02	GARAGISTAS	S464	0	2	21
2009-03-01	PHOENIX	SCF02	CONSTELLATIONS	S029	1	2	21
2009-03-01	LILITH	SBF01	BERMUDA	S108	0	2	21
2009-03-02	MAKEBA	SMF09	MADIBA	S094	0	2	21
2009-03-02	TIYE	SMF01	MADIBA	S467	0	2	21
2009-03-02	WARINGA	SMF04	MADIBA	S100	0	2	21
2009-03-02	NUTMEG	SGF02	GARAGISTAS	S234	0	2	21
2009-03-03	TIYE	SMF01	MADIBA	S467	0	2	19.9
2009-03-03	WARINGA	SMF04	MADIBA	S353	0	2	19.9
2009-03-03	CINNAMON	SGM01	GARAGISTAS	S383	0	1	19.9
2009-03-03	NUTMEG	SGF02	GARAGISTAS	S234	0	2	19.9
2009-03-03	PEPPER	SGF10	GARAGISTAS	S468	0	2	19.9
2009-03-03	LOKI	SDM02	DAM	S469	0	1	19.9
2009-03-04	WARINGA	SMF04	MADIBA	S088	0	2	19.5
2009-03-04	CINNAMON	SGM01	GARAGISTAS	S061	0	1	19.5
2009-03-04	NUTMEG	SGF02	GARAGISTAS	S470	0	2	19.5
2009-03-04	PEPPER	SGF10	GARAGISTAS	S455	0	2	19.5
2009-03-04	LOKI	SDM02	DAM	S471	0	1	19.5
2009-03-05	WARINGA	SMF04	MADIBA	S088	0	2	20.2
2009-03-05	CINNAMON	SGM01	GARAGISTAS	S472	0	1	20.2
2009-03-05	NUTMEG	SGF02	GARAGISTAS	S462	0	2	20.2
2009-03-05	PEPPER	SGF10	GARAGISTAS	S306	0	2	20.2
2009-03-05	LOKI	SDM02	DAM	S442	0	1	20.2
2009-03-05	OUMA	SDF04	DAM	S169	0	2	20.2
2009-03-05	PHOENIX	SCF02	CONSTELLATIONS	S021	0	2	20.2
2009-03-06	CINNAMON	SCM01	GARAGISTAS	S324	0	1	16.5
2009-03-06	NUTMEG	SGF02	GARAGISTAS	S462	0	2	16.5
2009-03-06	PEPPER	SGF10	GARAGISTAS	S473	0	2	16.5
2009-03-06	LOKI	SDM02	DAM	S474	0	1	16.5
2009-03-06	OUMA	SDF04	DAM	S170	0	2	16.5
2009-03-06	PHOENIX	SCF02	CONSTELLATIONS	S036	1	2	16.5
2009-03-07	MAKEBA	SMF09	MADIBA	S084	0	2	16.6
2009-03-07	TIYE	SMF01	MADIBA	S467	0	2	16.6
2009-03-07	NUTMEG	SGF02	GARAGISTAS	S462	0	2	16.6
2009-03-07	LOKI	SDM02	DAM	S475	0	1	16.6
2009-03-07	OUMA	SDF04	DAM	S150	0	2	16.6
2009-03-07	PHOENIX	SCF02	CONSTELLATIONS	S021	0	2	16.6
2009-03-08	KOFI	SMM03	MADIBA	S086	0	1	NA
2009-03-08	TIYE	SMF01	MADIBA	S323	0	2	NA
2009-03-08	NUTMEG	SGF02	GARAGISTAS	S242	0	2	NA
2009-03-08	LOKI	SDM02	DAM	S128	0	1	NA
2009-03-08	OUMA	SDF04	DAM	S434	0	2	NA
2009-03-09	KOFI	SMM03	MADIBA	S141	0	1	20.1
2009-03-09	TIYE	SMF01	MADIBA	S305	0	2	20.1
2009-03-09	WARINGA	SMF04	MADIBA	S100	0	2	20.1
2009-03-09	LOKI	SDM02	DAM	S128	0	1	20.1
2009-03-10	KOFI	SMM03	MADIBA	S096	0	1	19.4
2009-03-10	TIYE	SMF01	MADIBA	S467	0	2	19.4
2009-03-10	WARINGA	SMF04	MADIBA	S129	0	2	19.4
2009-03-10	NUTMEG	SGF02	GARAGISTAS	S295	0	2	19.4
2009-03-10	PEPPER	SGF10	GARAGISTAS	S272	0	2	19.4
2009-03-10	LOKI	SDM02	DAM	S476	0	1	19.4
2009-03-10	LILITH	SBF01	BERMUDA	S108	0	2	19.4
2009-03-11	KOFI	SMM03	MADIBA	S095	0	1	NA
2009-03-11	TIYE	SMF01	MADIBA	S467	0	2	NA
2009-03-11	WARINGA	SMF04	MADIBA	S099	0	2	NA
2009-03-11	NUTMEG	SGF02	GARAGISTAS	S421	0	2	NA
2009-03-11	LOKI	SDM02	DAM	S417	0	1	NA
2009-03-11	LILITH	SBF01	BERMUDA	S108	0	2	NA
2009-03-12	KOFI	SMM03	MADIBA	S305	0	1	20
2009-03-12	TIYE	SMF01	MADIBA	S101	0	2	20
2009-03-12	CINNAMON	SGM01	GARAGISTAS	S217	0	1	20
2009-03-12	LOKI	SDM02	DAM	S442	0	1	20
2009-03-12	LILITH	SBF01	BERMUDA	S108	0	2	20
2009-03-13	KOFI	SMM03	MADIBA	S213	0	1	18.1
2009-03-13	TIYE	SMF01	MADIBA	S479	0	2	18.1
2009-03-13	LOKI	SDM02	DAM	S128	0	1	18.1
2009-03-13	OUMA	SDF04	DAM	S150	0	2	18.1
2009-03-13	LILITH	SBF01	BERMUDA	S108	0	2	18.1
2009-03-14	KOFI	SMM03	MADIBA	S409	0	1	19.9
2009-03-14	MAKEBA	SMF09	MADIBA	S076	0	2	19.9
2009-03-14	TIYE	SMF01	MADIBA	S411	0	2	19.9
2009-03-14	LOKI	SDM02	DAM	S128	0	1	19.9
2009-03-15	KOFI	SMM03	MADIBA	S409	0	1	20.3
2009-03-15	MAKEBA	SMF09	MADIBA	S094	1	2	20.3
2009-03-15	TIYE	SMF01	MADIBA	S238	0	2	20.3
2009-03-15	LOKI	SDM02	DAM	S128	0	1	20.3
2009-03-15	LILITH	SBF01	BERMUDA	S480	0	2	20.3
2009-03-16	KOFI	SMM03	MADIBA	S409	0	1	19.5
2009-03-16	MAKEBA	SMF09	MADIBA	S076	0	2	19.5
2009-03-16	TIYE	SMF01	MADIBA	S465	0	2	19.5
2009-03-16	WARINGA	SMF04	MADIBA	S100	0	2	19.5
2009-03-17	KOFI	SMM03	MADIBA	S141	0	1	18.6
2009-03-17	MAKEBA	SMF09	MADIBA	S284	0	2	18.6
2009-03-17	TIYE	SMF01	MADIBA	S467	0	2	18.6
2009-03-17	WARINGA	SMF04	MADIBA	S100	0	2	18.6
2009-03-17	CINNAMON	SGM01	GARAGISTAS	S470	0	1	18.6
2009-03-18	KOFI	SMM03	MADIBA	S138	0	1	NA
2009-03-18	TIYE	SMF01	MADIBA	S467	0	2	NA
2009-03-18	WARINGA	SMF04	MADIBA	S092	0	2	NA
2009-03-18	CINNAMON	SGM01	GARAGISTAS	S483	0	1	NA
2009-03-18	NUTMEG	SGF02	GARAGISTAS	S484	0	2	NA
2009-03-18	PEPPER	SGF10	GARAGISTAS	S482	0	2	NA
2009-03-18	LILITH	SBF01	BERMUDA	S480	0	2	NA
2009-03-19	KOFI	SMM03	MADIBA	S213	0	1	10.2
2009-03-19	TIYE	SMF01	MADIBA	S101	0	2	10.2
2009-03-19	WARINGA	SMF04	MADIBA	S129	0	2	10.2
2009-03-19	CINNAMON	SGM01	GARAGISTAS	S196	0	1	10.2
2009-03-19	NUTMEG	SGF02	GARAGISTAS	S242	0	2	10.2
2009-03-19	PEPPER	SGF10	GARAGISTAS	S201	0	2	10.2
2009-03-19	OUMA	SDF04	DAM	S158	0	2	10.2
2009-03-19	LILITH	SBF01	BERMUDA	S354	0	2	10.2
2009-03-20	KOFI	SMM03	MADIBA	S485	0	1	9
2009-03-20	CINNAMON	SGM01	GARAGISTAS	S483	1	1	9
2009-03-20	NUTMEG	SGF02	GARAGISTAS	S483	1	2	9
2009-03-20	PEPPER	SGF10	GARAGISTAS	S272	0	2	9
2009-03-20	OUMA	SDF04	DAM	S299	0	2	9
2009-03-20	LILITH	SBF01	BERMUDA	S291	0	2	9
2009-03-21	NUTMEG	SGF02	GARAGISTAS	S470	0	2	12.2
2009-03-21	PEPPER	SGF10	GARAGISTAS	S454	0	2	12.2
2009-03-21	OUMA	SDF04	DAM	S150	0	2	12.2
2009-03-21	LILITH	SBF01	BERMUDA	S291	0	2	12.2
2009-03-22	TIYE	SMF01	MADIBA	S348	0	2	12.7
2009-03-22	OUMA	SDF04	DAM	S150	0	2	12.7
2009-03-22	LILITH	SBF01	BERMUDA	S291	0	2	12.7
2009-03-23	KOFI	SMM03	MADIBA	S141	0	1	16.8
2009-03-23	WARINGA	SMF04	MADIBA	S100	0	2	16.8
2009-03-23	OUMA	SDF04	DAM	S486	0	2	16.8
2009-03-23	LILITH	SBF01	BERMUDA	S291	0	2	16.8
2009-03-24	KOFI	SMM03	MADIBA	S141	0	1	18.4
2009-03-24	WARINGA	SMF04	MADIBA	S353	0	2	18.4
2009-03-24	OUMA	SDF04	DAM	S158	0	2	18.4
2009-03-24	LILITH	SBF01	BERMUDA	S291	0	2	18.4
2009-03-25	KOFI	SMM03	MADIBA	S487	0	1	18.4
2009-03-25	MAKEBA	SMF09	MADIBA	S076	0	2	18.4
2009-03-25	LOKI	SDM02	DAM	S186	0	1	18.4
2009-03-25	OUMA	SDF04	DAM	S150	0	2	18.4
2009-03-25	LILITH	SBF01	BERMUDA	S488	0	2	18.4
2009-03-26	LOKI	SDM02	DAM	S469	0	1	19.9
2009-03-26	OUMA	SDF04	DAM	S186	0	2	19.9
2009-03-26	PHOENIX	SCF02	CONSTELLATIONS	S053	1	2	19.9
2009-03-26	LILITH	SBF01	BERMUDA	S291	0	2	19.9
2009-03-27	LOKI	SDM02	DAM	S476	0	1	20.5
2009-03-27	OUMA	SDF04	DAM	S218	0	2	20.5
2009-03-27	PHOENIX	SCF02	CONSTELLATIONS	S200	0	2	20.5
2009-03-27	LILITH	SBF01	BERMUDA	S488	0	2	20.5
2009-03-28	MAKEBA	SMF09	MADIBA	S235	1	2	16
2009-03-28	LOKI	SDM02	DAM	S491	0	1	16
2009-03-28	OUMA	SDF04	DAM	S150	0	2	16
2009-03-28	LILITH	SBF01	BERMUDA	S490	0	2	16
2009-03-29	TIYE	SMF01	MADIBA	S323	0	2	14.3
2009-03-29	PEPPER	SGF10	GARAGISTAS	S472	0	2	14.3
2009-03-29	OUMA	SDF04	DAM	S169	0	2	14.3
2009-03-29	LILITH	SBF01	BERMUDA	S490	0	2	14.3
2009-03-30	WARINGA	SMF04	MADIBA	S492	0	2	19.5
2009-03-30	CINNAMON	SGM01	GARAGISTAS	S427	0	1	19.5
2009-03-30	PEPPER	SGF10	GARAGISTAS	S472	0	2	19.5
2009-03-30	OUMA	SDF04	DAM	S150	0	2	19.5
2009-03-30	LILITH	SBF01	BERMUDA	S490	0	2	19.5
2009-03-31	WARINGA	SMF04	MADIBA	S337	0	2	15.4
2009-03-31	CINNAMON	SGM01	GARAGISTAS	S167	0	1	15.4
2009-03-31	PEPPER	SGF10	GARAGISTAS	S472	0	2	15.4
2009-03-31	OUMA	SDF04	DAM	S218	0	2	15.4
2009-03-31	LILITH	SBF01	BERMUDA	S338	0	2	15.4
2009-04-01	MAKEBA	SMF09	MADIBA	S487	0	2	15.2
2009-04-01	WARINGA	SMF04	MADIBA	S092	1	2	15.2
2009-04-01	CINNAMON	SGM01	GARAGISTAS	S473	0	1	15.2
2009-04-01	PEPPER	SGF10	GARAGISTAS	S280	0	2	15.2
2009-04-01	LILITH	SBF01	BERMUDA	S490	0	2	15.2
2009-04-02	KOFI	SMM03	MADIBA	S082	0	1	19.2
2009-04-02	MAKEBA	SMF09	MADIBA	S493	0	2	19.2
2009-04-02	TIYE	SMF01	MADIBA	S411	0	2	19.2
2009-04-02	CINNAMON	SGM01	GARAGISTAS	S470	1	1	19.2
2009-04-02	NUTMEG	SGF02	GARAGISTAS	S470	1	2	19.2
2009-04-03	KOFI	SMM03	MADIBA	S096	0	1	16.3
2009-04-03	MAKEBA	SMF09	MADIBA	S284	0	2	16.3
2009-04-03	TIYE	SMF01	MADIBA	S467	0	2	16.3
2009-04-03	NUTMEG	SGF02	GARAGISTAS	S324	0	2	16.3
2009-04-03	OUMA	SDF04	DAM	S434	0	2	16.3
2009-04-04	KOFI	SMM03	MADIBA	S216	0	1	19.2
2009-04-04	MAKEBA	SMF09	MADIBA	S284	0	2	19.2
2009-04-04	TIYE	SMF01	MADIBA	S479	0	2	19.2
2009-04-04	NUTMEG	SGF02	GARAGISTAS	S185	0	2	19.2
2009-04-04	OUMA	SDF04	DAM	S299	0	2	19.2
2009-04-05	KOFI	SMM03	MADIBA	S138	0	1	14.9
2009-04-05	TIYE	SMF01	MADIBA	S467	0	2	14.9
2009-04-05	NUTMEG	SGF02	GARAGISTAS	S470	0	2	14.9
2009-04-07	TIYE	SMF01	MADIBA	S238	0	2	13.3
2009-04-07	WARINGA	SMF04	MADIBA	S414	0	2	13.3
2009-04-08	TIYE	SMF01	MADIBA	S431	0	2	20.4
2009-04-08	CINNAMON	SGM01	GARAGISTAS	S392	0	1	20.4
2009-04-08	PHOENIX	SCF02	CONSTELLATIONS	S097	0	2	20.4
2009-04-09	TIYE	SMF01	MADIBA	S088	0	2	17.2
2009-04-09	WARINGA	SMF04	MADIBA	S336	0	2	17.2
2009-04-09	CINNAMON	SGM01	GARAGISTAS	S167	0	1	17.2
2009-04-09	PHOENIX	SCF02	CONSTELLATIONS	S495	0	2	17.2
2009-04-10	CINNAMON	SGM01	GARAGISTAS	S242	0	1	13.4
2009-04-10	PHOENIX	SCF02	CONSTELLATIONS	S359	0	2	13.4
2009-04-11	WARINGA	SMF04	MADIBA	S332	0	2	15.2
2009-04-11	CINNAMON	SGM01	GARAGISTAS	S020	0	1	15.2
2009-04-11	NUTMEG	SGF02	GARAGISTAS	S124	0	2	15.2
2009-04-11	PHOENIX	SCF02	CONSTELLATIONS	S053	0	2	15.2
2009-04-12	CINNAMON	SGM01	GARAGISTAS	S020	0	1	14.2
2009-04-12	OUMA	SDF04	DAM	S158	0	2	14.2
2009-04-12	PHOENIX	SCF02	CONSTELLATIONS	S359	0	2	14.2
2009-04-13	WARINGA	SMF04	MADIBA	S499	0	2	11.3
2009-04-13	CINNAMON	SGM01	GARAGISTAS	S020	0	1	11.3
2009-04-13	PHOENIX	SCF02	CONSTELLATIONS	S053	1	2	11.3
2009-04-14	TIYE	SMF01	MADIBA	S465	0	2	11
2009-04-14	WARINGA	SMF04	MADIBA	S414	0	2	11
2009-04-14	CINNAMON	SGM01	GARAGISTAS	S500	0	1	11
2009-04-15	BIKO	SMM05	MADIBA	S125	0	1	16.3
2009-04-15	TIYE	SMF01	MADIBA	S467	0	2	16.3
2009-04-15	WARINGA	SMF04	MADIBA	S336	0	2	16.3
2009-04-15	CINNAMON	SGM01	GARAGISTAS	S502	0	1	16.3
2009-04-15	PHOENIX	SCF02	CONSTELLATIONS	S058	0	2	16.3
2009-04-16	BIKO	SMM05	MADIBA	S504	0	1	16.1
2009-04-16	KOFI	SMM03	MADIBA	S409	0	1	16.1
2009-04-16	MAKEBA	SMF09	MADIBA	S132	0	2	16.1
2009-04-16	CINNAMON	SGM01	GARAGISTAS	S503	0	1	16.1
2009-04-16	PEPPER	SGF10	GARAGISTAS	S260	0	2	16.1
2009-04-17	BIKO	SMM05	MADIBA	S507	0	1	13.5
2009-04-17	CINNAMON	SGM01	GARAGISTAS	S324	0	1	13.5
2009-04-17	PEPPER	SGF10	GARAGISTAS	S505	0	2	13.5
2009-04-17	OUMA	SDF04	DAM	S150	0	2	13.5
2009-04-17	LILITH	SBF01	BERMUDA	S049	0	2	13.5
2009-04-18	BIKO	SMM05	MADIBA	S509	0	1	12.6
2009-04-18	CINNAMON	SGM01	GARAGISTAS	S470	0	1	12.6
2009-04-18	PEPPER	SGF10	GARAGISTAS	S506	0	2	12.6
2009-04-18	OUMA	SDF04	DAM	S158	0	2	12.6
2009-04-18	LILITH	SBF01	BERMUDA	S049	0	2	12.6
2009-04-19	BIKO	SMM05	MADIBA	S508	0	1	8.3
2009-04-19	CINNAMON	SGM01	GARAGISTAS	S324	0	1	8.3
2009-04-19	PEPPER	SGF10	GARAGISTAS	S506	0	2	8.3
2009-04-19	LILITH	SBF01	BERMUDA	S331	0	2	8.3
2009-04-20	BIKO	SMM05	MADIBA	S142	0	1	7.2
2009-04-20	CINNAMON	SGM01	GARAGISTAS	S324	0	1	7.2
2009-04-20	LOKI	SDM02	DAM	S469	0	1	7.2
2009-04-20	PHOENIX	SCF02	CONSTELLATIONS	S359	1	2	7.2
2009-04-20	LILITH	SBF01	BERMUDA	S350	0	2	7.2
2009-04-21	BIKO	SMM05	MADIBA	S277	0	1	NA
2009-04-21	TIYE	SMF01	MADIBA	S479	0	2	NA
2009-04-21	WARINGA	SMF04	MADIBA	S129	1	2	NA
2009-04-21	LOKI	SDM02	DAM	S442	0	1	NA
2009-04-21	PHOENIX	SCF02	CONSTELLATIONS	S029	1	2	NA
2009-04-22	BIKO	SMM05	MADIBA	S510	0	1	7.8
2009-04-22	TIYE	SMF01	MADIBA	S411	0	2	7.8
2009-04-22	WARINGA	SMF04	MADIBA	S129	1	2	7.8
2009-04-22	CAYENNE	SGM06	GARAGISTAS	S324	0	1	7.8
2009-04-22	LOKI	SDM02	DAM	S128	0	1	7.8
2009-04-22	PHOENIX	SCF02	CONSTELLATIONS	S199	0	2	7.8
2009-04-23	BIKO	SMM05	MADIBA	S125	0	1	14.8
2009-04-23	KOFI	SMM03	MADIBA	S401	0	1	14.8
2009-04-23	TIYE	SMF01	MADIBA	S411	0	2	14.8
2009-04-23	WARINGA	SMF04	MADIBA	S100	1	2	14.8
2009-04-23	CAYENNE	SGM06	GARAGISTAS	S124	0	1	14.8
2009-04-23	LOKI	SDM02	DAM	S186	0	1	14.8
2009-04-23	PHOENIX	SCF02	CONSTELLATIONS	S199	0	2	14.8
2009-04-24	BIKO	SMM05	MADIBA	S509	0	1	7
2009-04-24	KOFI	SMM03	MADIBA	S485	0	1	7
2009-04-24	TIYE	SMF01	MADIBA	S411	0	2	7
2009-04-24	WARINGA	SMF04	MADIBA	S100	1	2	7
2009-04-24	CAYENNE	SGM06	GARAGISTAS	S167	0	1	7
2009-04-24	OUMA	SDF04	DAM	S299	0	2	7
2009-04-24	PHOENIX	SCF02	CONSTELLATIONS	S199	0	2	7
2009-04-25	BIKO	SMM05	MADIBA	S510	0	1	6.7
2009-04-25	KOFI	SMM03	MADIBA	S086	0	1	6.7
2009-04-25	CAYENNE	SGM06	GARAGISTAS	S083	0	1	6.7
2009-04-25	OUMA	SDF04	DAM	S512	0	2	6.7
2009-04-25	PHOENIX	SCF02	CONSTELLATIONS	S199	0	2	6.7
2009-04-25	LILITH	SBF01	BERMUDA	S350	0	2	6.7
2009-04-26	BIKO	SMM05	MADIBA	S305	0	1	5.1
2009-04-26	KOFI	SMM03	MADIBA	S086	0	1	5.1
2009-04-26	CAYENNE	SGM06	GARAGISTAS	S020	0	1	5.1
2009-04-26	NUTMEG	SGF02	GARAGISTAS	S083	0	2	5.1
2009-04-26	PEPPER	SGF10	GARAGISTAS	S511	0	2	5.1
2009-04-26	OUMA	SDF04	DAM	S169	0	2	5.1
2009-04-26	PHOENIX	SCF02	CONSTELLATIONS	S199	0	2	5.1
2009-04-27	BIKO	SMM05	MADIBA	S509	0	1	4.3
2009-04-27	MAKEBA	SMF09	MADIBA	S487	0	2	4.3
2009-04-27	CAYENNE	SGM06	GARAGISTAS	S484	0	1	4.3
2009-04-27	NUTMEG	SGF02	GARAGISTAS	S124	0	2	4.3
2009-04-27	OUMA	SDF04	DAM	S106	0	2	4.3
2009-04-27	PHOENIX	SCF02	CONSTELLATIONS	S029	0	2	4.3
2009-04-28	MAKEBA	SMF09	MADIBA	S230	0	2	10.4
2009-04-28	WARINGA	SMF04	MADIBA	S129	1	2	10.4
2009-04-28	CAYENNE	SGM06	GARAGISTAS	S273	0	1	10.4
2009-04-28	NUTMEG	SGF02	GARAGISTAS	S083	1	2	10.4
2009-04-28	PHOENIX	SCF02	CONSTELLATIONS	S029	0	2	10.4
2009-04-29	KOFI	SMM03	MADIBA	S090	0	1	14.6
2009-04-29	MAKEBA	SMF09	MADIBA	S487	0	2	14.6
2009-04-29	WARINGA	SMF04	MADIBA	S129	1	2	14.6
2009-04-29	CAYENNE	SGM06	GARAGISTAS	S470	1	1	14.6
2009-04-29	CINNAMON	SGM01	GARAGISTAS	S470	1	1	14.6
2009-04-29	PHOENIX	SCF02	CONSTELLATIONS	S513	0	2	14.6
2009-04-30	KOFI	SMM03	MADIBA	S516	0	1	NA
2009-04-30	MAKEBA	SMF09	MADIBA	S023	0	2	NA
2009-04-30	TIYE	SMF01	MADIBA	S091	1	2	NA
2009-04-30	WARINGA	SMF04	MADIBA	S129	0	2	NA
2009-04-30	CAYENNE	SGM06	GARAGISTAS	S083	0	1	NA
2009-04-30	OUMA	SDF04	DAM	S158	0	2	NA
2009-04-30	PHOENIX	SCF02	CONSTELLATIONS	S058	0	2	NA
2009-05-01	KOFI	SMM03	MADIBA	S520	0	1	NA
2009-05-01	TIYE	SMF01	MADIBA	S091	1	2	NA
2009-05-01	WARINGA	SMF04	MADIBA	S129	0	2	NA
2009-05-01	CAYENNE	SGM06	GARAGISTAS	S020	0	1	NA
2009-05-01	PEPPER	SGF10	GARAGISTAS	S511	0	2	NA
2009-05-01	LOKI	SDM02	DAM	S106	1	1	NA
2009-05-01	OUMA	SDF04	DAM	S106	1	2	NA
2009-05-01	PHOENIX	SCF02	CONSTELLATIONS	S058	0	2	NA
2009-05-02	BIKO	SMM05	MADIBA	S485	0	1	NA
2009-05-02	CAYENNE	SGM06	GARAGISTAS	S020	1	1	NA
2009-05-02	CINNAMON	SGM01	GARAGISTAS	S020	1	1	NA
2009-05-02	PEPPER	SGF10	GARAGISTAS	S518	0	2	NA
2009-05-02	PHOENIX	SCF02	CONSTELLATIONS	S029	0	2	NA
2009-05-02	LILITH	SBF01	BERMUDA	S108	0	2	NA
2009-05-03	WARINGA	SMF04	MADIBA	S129	0	2	NA
2009-05-03	CAYENNE	SGM06	GARAGISTAS	S020	1	1	NA
2009-05-03	CINNAMON	SGM01	GARAGISTAS	S020	1	1	NA
2009-05-03	PEPPER	SGF10	GARAGISTAS	S518	0	2	NA
2009-05-03	PHOENIX	SCF02	CONSTELLATIONS	S029	0	2	NA
2009-05-03	LILITH	SBF01	BERMUDA	S519	0	2	NA
2009-05-04	WARINGA	SMF04	MADIBA	S129	1	2	NA
2009-05-04	CAYENNE	SGM06	GARAGISTAS	S020	0	1	NA
2009-05-04	CINNAMON	SGM01	GARAGISTAS	S020	0	1	NA
2009-05-04	PEPPER	SGF10	GARAGISTAS	S453	0	2	NA
2009-05-04	PHOENIX	SCF02	CONSTELLATIONS	S039	0	2	NA
2009-05-04	LILITH	SBF01	BERMUDA	S004	0	2	NA
2009-05-05	TIYE	SMF01	MADIBA	S091	1	2	NA
2009-05-05	WARINGA	SMF04	MADIBA	S129	1	2	NA
2009-05-05	PEPPER	SGF10	GARAGISTAS	S522	0	2	NA
2009-05-05	PHOENIX	SCF02	CONSTELLATIONS	S029	1	2	NA
2009-05-05	LILITH	SBF01	BERMUDA	S004	0	2	NA
2009-05-05	TOGO	SAM03	AFRICA	S523	0	1	NA
2009-05-06	TIYE	SMF01	MADIBA	S091	1	2	NA
2009-05-06	WARINGA	SMF04	MADIBA	S100	1	2	NA
2009-05-06	PEPPER	SGF10	GARAGISTAS	S522	0	2	NA
2009-05-06	PHOENIX	SCF02	CONSTELLATIONS	S039	0	2	NA
2009-05-06	TOGO	SAM03	AFRICA	S523	0	1	NA
2009-05-07	KOFI	SMM03	MADIBA	S094	0	1	NA
2009-05-07	MAKEBA	SMF09	MADIBA	S023	1	2	NA
2009-05-07	TIYE	SMF01	MADIBA	S091	0	2	NA
2009-05-07	WARINGA	SMF04	MADIBA	S100	0	2	NA
2009-05-07	PEPPER	SGF10	GARAGISTAS	S525	0	2	NA
2009-05-07	LILITH	SBF01	BERMUDA	S108	0	2	NA
2009-05-07	TOGO	SAM03	AFRICA	S526	0	1	NA
2009-05-08	KOFI	SMM03	MADIBA	S132	1	1	NA
2009-05-08	TIYE	SMF01	MADIBA	S101	0	2	NA
2009-05-08	WARINGA	SMF04	MADIBA	S129	0	2	NA
2009-05-08	PEPPER	SGF10	GARAGISTAS	S511	0	2	NA
2009-05-08	LOKI	SDM02	DAM	S417	0	1	NA
2009-05-08	OUMA	SDF04	DAM	S527	0	2	NA
2009-05-08	LILITH	SBF01	BERMUDA	S108	0	2	NA
2009-05-08	TOGO	SAM03	AFRICA	S523	0	1	NA
2009-05-09	KOFI	SMM03	MADIBA	S530	0	1	NA
2009-05-09	WARINGA	SMF04	MADIBA	S129	0	2	NA
2009-05-09	PEPPER	SGF10	GARAGISTAS	S511	0	2	NA
2009-05-09	LOKI	SDM02	DAM	S528	0	1	NA
2009-05-09	OUMA	SDF04	DAM	S255	0	2	NA
2009-05-09	LILITH	SBF01	BERMUDA	S519	0	2	NA
2009-05-10	KOFI	SMM03	MADIBA	S132	0	1	NA
2009-05-10	WARINGA	SMF04	MADIBA	S129	0	2	NA
2009-05-10	CAYENNE	SGM06	GARAGISTAS	S185	0	1	NA
2009-05-10	PEPPER	SGF10	GARAGISTAS	S511	0	2	NA
2009-05-10	LOKI	SDM02	DAM	S528	0	1	NA
2009-05-10	OUMA	SDF04	DAM	S529	0	2	NA
2009-05-11	NUTMEG	SGF02	GARAGISTAS	S020	0	2	NA
2009-05-11	PEPPER	SGF10	GARAGISTAS	S453	0	2	NA
2009-05-11	LOKI	SDM02	DAM	S128	0	1	NA
2009-05-11	OUMA	SDF04	DAM	S531	0	2	NA
2009-05-12	TIYE	SMF01	MADIBA	S091	1	2	16
2009-05-12	WARINGA	SMF04	MADIBA	S129	1	2	16
2009-05-12	CINNAMON	SGM01	GARAGISTAS	S470	0	1	16
2009-05-12	NUTMEG	SGF02	GARAGISTAS	S020	0	2	16
2009-05-12	PEPPER	SGF10	GARAGISTAS	S511	0	2	16
2009-05-12	LOKI	SDM02	DAM	S527	0	1	16
2009-05-12	OUMA	SDF04	DAM	S531	0	2	16
2009-05-13	BIKO	SMM05	MADIBA	S534	0	1	18
2009-05-13	TIYE	SMF01	MADIBA	S101	0	2	18
2009-05-13	WARINGA	SMF04	MADIBA	S129	1	2	18
2009-05-13	CINNAMON	SGM01	GARAGISTAS	S059	0	1	18
2009-05-13	NUTMEG	SGF02	GARAGISTAS	S130	0	2	18
2009-05-13	PEPPER	SGF10	GARAGISTAS	S511	0	2	18
2009-05-13	LOKI	SDM02	DAM	S532	0	1	18
2009-05-13	PHOENIX	SCF02	CONSTELLATIONS	S199	1	2	18
2009-05-14	BIKO	SMM05	MADIBA	S533	0	1	15
2009-05-14	MAKEBA	SMF09	MADIBA	S132	0	2	15
2009-05-14	CINNAMON	SGM01	GARAGISTAS	S109	0	1	15
2009-05-14	NUTMEG	SGF02	GARAGISTAS	S020	0	2	15
2009-05-14	LOKI	SDM02	DAM	S528	0	1	15
2009-05-14	PHOENIX	SCF02	CONSTELLATIONS	S199	1	2	15
2009-05-15	BIKO	SMM05	MADIBA	S535	0	1	12
2009-05-15	KOFI	SMM03	MADIBA	S213	1	1	12
2009-05-15	MAKEBA	SMF09	MADIBA	S132	0	2	12
2009-05-15	CINNAMON	SGM01	GARAGISTAS	S502	0	1	12
2009-05-15	LOKI	SDM02	DAM	S528	0	1	12
2009-05-15	OUMA	SDF04	DAM	S255	0	2	12
2009-05-15	PHOENIX	SCF02	CONSTELLATIONS	S199	0	2	12
2009-05-16	BIKO	SMM05	MADIBA	S333	0	1	13
2009-05-16	MAKEBA	SMF09	MADIBA	S069	0	2	13
2009-05-16	LOKI	SDM02	DAM	S133	0	1	13
2009-05-16	OUMA	SDF04	DAM	S255	0	2	13
2009-05-16	PHOENIX	SCF02	CONSTELLATIONS	S188	0	2	13
2009-05-16	LILITH	SBF01	BERMUDA	S519	0	2	13
2009-05-17	KOFI	SMM03	MADIBA	S313	0	1	10
2009-05-17	MAKEBA	SMF09	MADIBA	S069	0	2	10
2009-05-17	LOKI	SDM02	DAM	S528	0	1	10
2009-05-17	LILITH	SBF01	BERMUDA	S519	0	2	10
2009-05-18	LOKI	SDM02	DAM	S528	1	1	4
2009-05-18	PHOENIX	SCF02	CONSTELLATIONS	S199	1	2	4
2009-05-18	LILITH	SBF01	BERMUDA	S519	0	2	4
2009-05-19	WARINGA	SMF04	MADIBA	S129	1	2	11
2009-05-19	PEPPER	SGF10	GARAGISTAS	S511	1	2	11
2009-05-19	LOKI	SDM02	DAM	S528	0	1	11
2009-05-19	LILITH	SBF01	BERMUDA	S519	0	2	11
2009-05-20	LOKI	SDM02	DAM	S528	0	1	NA
2009-05-25	MAKEBA	SMF09	MADIBA	S023	1	2	10
2009-05-25	CAYENNE	SGM06	GARAGISTAS	S020	1	1	10
2009-05-25	NUTMEG	SGF02	GARAGISTAS	S020	1	2	10
2009-05-25	PHOENIX	SCF02	CONSTELLATIONS	S039	0	2	10
2009-05-26	MAKEBA	SMF09	MADIBA	S023	0	2	NA
2009-05-26	TIYE	SMF01	MADIBA	S087	0	2	NA
2009-05-26	WARINGA	SMF04	MADIBA	S129	1	2	NA
2009-05-26	CAYENNE	SGM06	GARAGISTAS	S020	1	1	NA
2009-05-26	NUTMEG	SGF02	GARAGISTAS	S020	1	2	NA
2009-05-26	PHOENIX	SCF02	CONSTELLATIONS	S039	1	2	NA
2009-05-26	LILITH	SBF01	BERMUDA	S519	0	2	NA
2009-05-27	MAKEBA	SMF09	MADIBA	S023	0	2	NA
2009-05-27	TIYE	SMF01	MADIBA	S101	1	2	NA
2009-05-27	WARINGA	SMF04	MADIBA	S129	1	2	NA
2009-05-27	CAYENNE	SGM06	GARAGISTAS	S020	0	1	NA
2009-05-27	NUTMEG	SGF02	GARAGISTAS	S185	0	2	NA
2009-05-27	PHOENIX	SCF02	CONSTELLATIONS	S491	1	2	NA
2009-05-27	LILITH	SBF01	BERMUDA	S519	0	2	NA
2009-05-27	TOGO	SAM03	AFRICA	S523	0	1	NA
2009-05-28	KOFI	SMM03	MADIBA	S127	0	1	NA
2009-05-28	MAKEBA	SMF09	MADIBA	S023	0	2	NA
2009-05-28	TIYE	SMF01	MADIBA	S536	1	2	NA
2009-05-28	WARINGA	SMF04	MADIBA	S129	0	2	NA
2009-05-28	CAYENNE	SGM06	GARAGISTAS	S020	1	1	NA
2009-05-28	NUTMEG	SGF02	GARAGISTAS	S020	1	2	NA
2009-05-28	PHOENIX	SCF02	CONSTELLATIONS	S039	1	2	NA
2009-05-28	LILITH	SBF01	BERMUDA	S519	0	2	NA
2009-05-29	KOFI	SMM03	MADIBA	S087	0	1	NA
2009-05-29	MAKEBA	SMF09	MADIBA	S132	0	2	NA
2009-05-29	TIYE	SMF01	MADIBA	S537	0	2	NA
2009-05-29	WARINGA	SMF04	MADIBA	S538	0	2	NA
2009-05-29	NUTMEG	SGF02	GARAGISTAS	S043	0	2	NA
2009-05-29	OUMA	SDF04	DAM	S133	0	2	NA
2009-05-29	LILITH	SBF01	BERMUDA	S519	0	2	NA
2009-05-30	KOFI	SMM03	MADIBA	S213	0	1	-1
2009-05-30	MAKEBA	SMF09	MADIBA	S023	0	2	-1
2009-05-30	CAYENNE	SGM06	GARAGISTAS	S020	1	1	-1
2009-05-30	NUTMEG	SGF02	GARAGISTAS	S020	1	2	-1
2009-05-30	OUMA	SDF04	DAM	S133	0	2	-1
2009-05-31	BIKO	SMM05	MADIBA	S127	0	1	-2
2009-05-31	KOFI	SMM03	MADIBA	S213	0	1	-2
2009-05-31	MAKEBA	SMF09	MADIBA	S023	0	2	-2
2009-05-31	CAYENNE	SGM06	GARAGISTAS	S020	1	1	-2
2009-05-31	NUTMEG	SGF02	GARAGISTAS	S020	1	2	-2
2009-05-31	PEPPER	SGF10	GARAGISTAS	S518	0	2	-2
2009-05-31	OUMA	SDF04	DAM	S133	0	2	-2
2009-06-01	BIKO	SMM05	MADIBA	S127	1	1	-1
2009-06-01	KOFI	SMM03	MADIBA	S127	1	1	-1
2009-06-01	MAKEBA	SMF09	MADIBA	S023	0	2	-1
2009-06-01	WARINGA	SMF04	MADIBA	S129	1	2	-1
2009-06-01	CAYENNE	SGM06	GARAGISTAS	S020	1	1	-1
2009-06-01	NUTMEG	SGF02	GARAGISTAS	S020	1	2	-1
2009-06-01	PEPPER	SGF10	GARAGISTAS	S197	0	2	-1
2009-06-01	OUMA	SDF04	DAM	S133	0	2	-1
2009-06-02	BIKO	SMM05	MADIBA	S127	1	1	0
2009-06-02	KOFI	SMM03	MADIBA	S127	1	1	0
2009-06-02	MAKEBA	SMF09	MADIBA	S023	0	2	0
2009-06-02	TIYE	SMF01	MADIBA	S537	0	2	0
2009-06-02	WARINGA	SMF04	MADIBA	S143	1	2	0
2009-06-02	CAYENNE	SGM06	GARAGISTAS	S020	1	1	0
2009-06-02	NUTMEG	SGF02	GARAGISTAS	S020	1	2	0
2009-06-02	PEPPER	SGF10	GARAGISTAS	S197	0	2	0
2009-06-03	BIKO	SMM05	MADIBA	S213	0	1	0
2009-06-03	KOFI	SMM03	MADIBA	S127	0	1	0
2009-06-03	MAKEBA	SMF09	MADIBA	S132	0	2	0
2009-06-03	TIYE	SMF01	MADIBA	S539	0	2	0
2009-06-03	WARINGA	SMF04	MADIBA	S143	1	2	0
2009-06-03	CAYENNE	SGM06	GARAGISTAS	S020	1	1	0
2009-06-03	NUTMEG	SGF02	GARAGISTAS	S020	1	2	0
2009-06-03	PEPPER	SGF10	GARAGISTAS	S197	0	2	0
2009-06-03	PHOENIX	SCF02	CONSTELLATIONS	S199	0	2	0
2009-06-04	MAKEBA	SMF09	MADIBA	S023	0	2	4
2009-06-04	NUTMEG	SGF02	GARAGISTAS	S020	0	2	4
2009-06-04	PEPPER	SGF10	GARAGISTAS	S197	0	2	4
2009-06-04	LOKI	SDM02	DAM	S528	1	1	4
2009-06-04	PHOENIX	SCF02	CONSTELLATIONS	S188	0	2	4
2009-06-04	TOGO	SAM03	AFRICA	S541	0	1	4
2009-06-05	MAKEBA	SMF09	MADIBA	S023	0	2	2
2009-06-05	CAYENNE	SGM06	GARAGISTAS	S020	0	1	2
2009-06-05	NUTMEG	SGF02	GARAGISTAS	S083	1	2	2
2009-06-05	LOKI	SDM02	DAM	S008	0	1	2
2009-06-05	OUMA	SDF04	DAM	S531	0	2	2
2009-06-05	PHOENIX	SCF02	CONSTELLATIONS	S199	0	2	2
2009-06-05	TOGO	SAM03	AFRICA	S543	0	1	2
2009-06-06	MAKEBA	SMF09	MADIBA	S023	0	2	6
2009-06-06	CAYENNE	SGM06	GARAGISTAS	S020	1	1	6
2009-06-06	NUTMEG	SGF02	GARAGISTAS	S043	0	2	6
2009-06-06	LOKI	SDM02	DAM	S476	0	1	6
2009-06-06	OUMA	SDF04	DAM	S531	0	2	6
2009-06-06	TOGO	SAM03	AFRICA	S542	0	1	6
2009-06-07	BIKO	SDM02	MADIBA	S008	0	1	6
2009-06-07	MAKEBA	SMF09	MADIBA	S023	1	2	6
2009-06-07	CAYENNE	SGM06	GARAGISTAS	S020	1	1	6
2009-06-07	NUTMEG	SGF02	GARAGISTAS	S020	1	2	6
2009-06-07	MEPHISTO	SBM08	BERMUDA	S037	0	1	6
2009-06-07	TOGO	SAM03	AFRICA	S544	0	1	6
2009-06-08	BIKO	SMM05	MADIBA	S094	1	1	6
2009-06-08	KOFI	SMM03	MADIBA	S094	1	1	6
2009-06-08	CAYENNE	SGM06	GARAGISTAS	S083	0	1	6
2009-06-08	MEPHISTO	SBM08	BERMUDA	S033	0	1	6
2009-06-08	TOGO	SAM03	AFRICA	S544	0	1	6
2009-06-09	KOFI	SMM03	MADIBA	S213	0	1	8
2009-06-09	LOKI	SDM02	DAM	S008	0	1	8
2009-06-09	MEPHISTO	SBM08	BERMUDA	S546	0	1	8
2009-06-09	TOGO	SAM03	AFRICA	S545	0	1	8
2009-06-10	KOFI	SMM03	MADIBA	S213	0	1	6
2009-06-10	TIYE	SMF01	MADIBA	S087	0	2	6
2009-06-10	LOKI	SDM02	DAM	S133	1	1	6
2009-06-10	OUMA	SDF04	DAM	S133	1	2	6
2009-06-10	PHOENIX	SCF02	CONSTELLATIONS	S547	1	2	6
2009-06-10	MEPHISTO	SBM08	BERMUDA	S546	0	1	6
2009-06-10	TOGO	SAM03	AFRICA	S545	0	1	6
2009-06-11	BIKO	SMM05	MADIBA	S213	1	1	7
2009-06-11	KOFI	SMM03	MADIBA	S213	1	1	7
2009-06-11	TIYE	SMF01	MADIBA	S087	0	2	7
2009-06-11	OUMA	SDF04	DAM	S133	0	2	7
2009-06-11	PHOENIX	SCF02	CONSTELLATIONS	S188	1	2	7
2009-06-11	MEPHISTO	SBM08	BERMUDA	S108	0	1	7
2009-06-11	TOGO	SAM03	AFRICA	S545	0	1	7
2009-06-12	TIYE	SMF01	MADIBA	S087	0	2	9
2009-06-12	OUMA	SDF04	DAM	S531	0	2	9
2009-06-12	PHOENIX	SCF02	CONSTELLATIONS	S188	1	2	9
2009-06-12	MEPHISTO	SBM08	BERMUDA	S517	0	1	9
2009-06-12	TOGO	SAM03	AFRICA	S545	0	1	9
2009-06-13	BIKO	SMM05	MADIBA	S368	0	1	5
2009-06-13	TIYE	SMF01	MADIBA	S537	0	2	5
2009-06-13	CAYENNE	SGM06	GARAGISTAS	S083	0	1	5
2009-06-13	OUMA	SDF04	DAM	S531	0	2	5
2009-06-13	PHOENIX	SCF02	CONSTELLATIONS	S188	0	2	5
2009-06-13	MEPHISTO	SBM08	BERMUDA	S014	0	1	5
2009-06-13	TOGO	SAM03	AFRICA	S548	0	1	5
2009-06-14	BIKO	SMM05	MADIBA	S225	0	1	6
2009-06-14	TIYE	SMF01	MADIBA	S537	0	2	6
2009-06-14	CAYENNE	SGM06	GARAGISTAS	S020	1	1	6
2009-06-14	NUTMEG	SGF02	GARAGISTAS	S020	1	2	6
2009-06-14	PEPPER	SGF10	GARAGISTAS	S197	0	2	6
2009-06-14	MEPHISTO	SBM08	BERMUDA	S549	0	1	6
2009-06-14	TOGO	SAM03	AFRICA	S545	0	1	6
2009-06-15	BIKO	SMM05	MADIBA	S213	0	1	6
2009-06-15	TIYE	SMF01	MADIBA	S537	0	2	6
2009-06-15	OUMA	SDF04	DAM	S133	0	2	6
2009-06-15	MEPHISTO	SBM08	BERMUDA	S546	0	1	6
2009-06-15	TOGO	SAM03	AFRICA	S545	0	1	6
2009-06-16	TIYE	SMF01	MADIBA	S087	0	2	10
2009-06-16	OUMA	SDF04	DAM	S133	0	2	10
2009-06-16	MEPHISTO	SBM08	BERMUDA	S452	0	1	10
2009-06-16	TOGO	SAM03	AFRICA	S545	1	1	10
2009-06-17	MAKEBA	SMF09	MADIBA	S023	0	2	3
2009-06-17	TIYE	SMF01	MADIBA	S087	1	2	3
2009-06-17	LOKI	SDM02	DAM	S008	0	1	3
2009-06-17	PHOENIX	SCF02	CONSTELLATIONS	S547	1	2	3
2009-06-17	MEPHISTO	SBM08	BERMUDA	S160	0	1	3
2009-06-18	MAKEBA	SMF09	MADIBA	S023	1	2	9
2009-06-18	TIYE	SMF01	MADIBA	S087	0	2	9
2009-06-18	PEPPER	SGF10	GARAGISTAS	S511	0	2	9
2009-06-18	LOKI	SDM02	DAM	S008	0	1	9
2009-06-18	PHOENIX	SCF02	CONSTELLATIONS	S188	1	2	9
2009-06-18	MEPHISTO	SBM08	BERMUDA	S160	0	1	9
2009-06-19	BIKO	SMM05	MADIBA	S213	0	1	15
2009-06-19	KOFI	SMM03	MADIBA	S213	1	1	15
2009-06-19	MAKEBA	SMF09	MADIBA	S023	0	2	15
2009-06-19	TIYE	SMF01	MADIBA	S537	0	2	15
2009-06-19	CAYENNE	SGM06	GARAGISTAS	S020	1	1	15
2009-06-19	NUTMEG	SGF02	GARAGISTAS	S020	1	2	15
2009-06-19	PEPPER	SGF10	GARAGISTAS	S511	0	2	15
2009-06-19	LOKI	SDM02	DAM	S008	1	1	15
2009-06-19	MEPHISTO	SBM08	BERMUDA	S550	0	1	15
2009-06-20	BIKO	SMM05	MADIBA	S213	1	1	14
2009-06-20	KOFI	SMM03	MADIBA	S213	1	1	14
2009-06-20	MAKEBA	SMF09	MADIBA	S023	0	2	14
2009-06-20	TIYE	SMF01	MADIBA	S537	0	2	14
2009-06-20	CAYENNE	SGM06	GARAGISTAS	S020	0	1	14
2009-06-20	NUTMEG	SGF02	GARAGISTAS	S083	0	2	14
2009-06-20	PEPPER	SGF10	GARAGISTAS	S511	0	2	14
2009-06-20	LOKI	SDM02	DAM	S008	1	1	14
2009-06-21	KOFI	SMM03	MADIBA	S213	0	1	14
2009-06-21	TIYE	SMF01	MADIBA	S537	0	2	14
2009-06-21	CAYENNE	SGM06	GARAGISTAS	S020	1	1	14
2009-06-21	NUTMEG	SGF02	GARAGISTAS	S020	1	2	14
2009-06-21	PEPPER	SGF10	GARAGISTAS	S511	0	2	14
2009-06-22	BIKO	SMM05	MADIBA	S213	1	1	12
2009-06-22	KOFI	SMM03	MADIBA	S213	1	1	12
2009-06-22	TIYE	SMF01	MADIBA	S537	0	2	12
2009-06-22	WARINGA	SMF04	MADIBA	S143	1	2	12
2009-06-22	CAYENNE	SGM06	GARAGISTAS	S020	1	1	12
2009-06-22	NUTMEG	SGF02	GARAGISTAS	S020	1	2	12
2009-06-22	PHOENIX	SCF02	CONSTELLATIONS	S188	1	2	12
2009-06-23	BIKO	SMM05	MADIBA	S213	1	1	9
2009-06-23	KOFI	SMM03	MADIBA	S213	1	1	9
2009-06-23	TIYE	SMF01	MADIBA	S537	0	2	9
2009-06-23	WARINGA	SMF04	MADIBA	S143	0	2	9
2009-06-23	CAYENNE	SGM06	GARAGISTAS	S020	1	1	9
2009-06-23	CINNAMON	SGM01	GARAGISTAS	S020	1	1	9
2009-06-23	NUTMEG	SGF02	GARAGISTAS	S020	1	2	9
2009-06-23	OUMA	SDF04	DAM	S531	0	2	9
2009-06-23	PHOENIX	SCF02	CONSTELLATIONS	S188	1	2	9
2009-06-24	BIKO	SMM05	MADIBA	S143	1	1	8
2009-06-24	TIYE	SMF01	MADIBA	S087	0	2	8
2009-06-24	WARINGA	SMF04	MADIBA	S143	1	2	8
2009-06-24	CAYENNE	SGM06	GARAGISTAS	S020	0	1	8
2009-06-24	OUMA	SDF04	DAM	S202	0	2	8
2009-06-24	PHOENIX	SCF02	CONSTELLATIONS	S188	0	2	8
2009-06-25	KOFI	SMM03	MADIBA	S213	0	1	3
2009-06-25	TIYE	SMF01	MADIBA	S537	0	2	3
2009-06-25	WARINGA	SMF04	MADIBA	S143	0	2	3
2009-06-25	CAYENNE	SGM06	GARAGISTAS	S020	0	1	3
2009-06-25	OUMA	SDF04	DAM	S531	0	2	3
2009-06-25	PHOENIX	SCF02	CONSTELLATIONS	S188	0	2	3
2009-06-26	BIKO	SMM05	MADIBA	S143	1	1	3
2009-06-26	KOFI	SMM03	MADIBA	S143	1	1	3
2009-06-26	TIYE	SMF01	MADIBA	S537	0	2	3
2009-06-26	WARINGA	SMF04	MADIBA	S143	1	2	3
2009-06-26	CAYENNE	SGM06	GARAGISTAS	S020	0	1	3
2009-06-26	LOKI	SDM02	DAM	S528	0	1	3
2009-06-26	OUMA	SDF04	DAM	S133	0	2	3
2009-06-26	PHOENIX	SCF02	CONSTELLATIONS	S188	0	2	3
2009-06-27	BIKO	SMM05	MADIBA	S143	1	1	3
2009-06-27	KOFI	SMM03	MADIBA	S143	1	1	3
2009-06-27	WARINGA	SMF04	MADIBA	S143	1	2	3
2009-06-27	CAYENNE	SGM06	GARAGISTAS	S020	1	1	3
2009-06-27	NUTMEG	SGF02	GARAGISTAS	S020	1	2	3
2009-06-27	OUMA	SDF04	DAM	S202	0	2	3
2009-06-27	PHOENIX	SCF02	CONSTELLATIONS	S188	0	2	3
2009-06-28	BIKO	SMM05	MADIBA	S143	1	1	0
2009-06-28	KOFI	SMM03	MADIBA	S143	1	1	0
2009-06-28	WARINGA	SMF04	MADIBA	S143	1	2	0
2009-06-28	CAYENNE	SGM06	GARAGISTAS	S020	1	1	0
2009-06-28	OUMA	SDF04	DAM	S202	0	2	0
2009-06-28	PHOENIX	SCF02	CONSTELLATIONS	S188	0	2	0
2009-06-28	MEPHISTO	SBM08	BERMUDA	S004	0	1	0
2009-06-29	BIKO	SMM05	MADIBA	S143	1	1	2
2009-06-29	KOFI	SMM03	MADIBA	S143	1	1	2
2009-06-29	WARINGA	SMF04	MADIBA	S143	1	2	2
2009-06-29	CAYENNE	SGM06	GARAGISTAS	S020	0	1	2
2009-06-29	PEPPER	SGF10	GARAGISTAS	S511	1	2	2
2009-06-29	OUMA	SDF04	DAM	S202	0	2	2
2009-06-29	PHOENIX	SCF02	CONSTELLATIONS	S188	0	2	2
2009-06-30	BIKO	SMM05	MADIBA	S143	1	1	4
2009-06-30	KOFI	SMM03	MADIBA	S082	0	1	4
2009-06-30	WARINGA	SMF04	MADIBA	S143	1	2	4
2009-06-30	CAYENNE	SGM06	GARAGISTAS	S020	1	1	4
2009-06-30	NUTMEG	SGF02	GARAGISTAS	S020	1	2	4
2009-06-30	OUMA	SDF04	DAM	S202	0	2	4
2009-06-30	PHOENIX	SCF02	CONSTELLATIONS	S547	0	2	4
2009-06-30	TOGO	SAM03	AFRICA	S523	0	1	4
2009-07-01	BIKO	SMM05	MADIBA	S225	1	1	4
2009-07-01	KOFI	SMM03	MADIBA	S225	1	1	4
2009-07-01	TIYE	SMF01	MADIBA	S537	0	2	4
2009-07-01	WARINGA	SMF04	MADIBA	S143	1	2	4
2009-07-01	CAYENNE	SGM06	GARAGISTAS	S020	0	1	4
2009-07-01	OUMA	SDF04	DAM	S202	0	2	4
2009-07-01	PHOENIX	SCF02	CONSTELLATIONS	S547	0	2	4
2009-07-01	TOGO	SAM03	AFRICA	S551	0	1	4
2009-07-02	BIKO	SMM05	MADIBA	S213	0	1	5
2009-07-02	CAYENNE	SGM06	GARAGISTAS	S020	0	1	5
2009-07-02	PEPPER	SGF10	GARAGISTAS	S511	0	2	5
2009-07-02	OUMA	SDF04	DAM	S202	0	2	5
2009-07-02	PHOENIX	SCF02	CONSTELLATIONS	S547	1	2	5
2009-07-02	TOGO	SAM03	AFRICA	S544	0	1	5
2009-07-03	CAYENNE	SGM06	GARAGISTAS	S020	1	1	7
2009-07-03	NUTMEG	SGF02	GARAGISTAS	S020	1	2	7
2009-07-03	PEPPER	SGF10	GARAGISTAS	S552	0	2	7
2009-07-03	OUMA	SDF04	DAM	S202	0	2	7
2009-07-03	PHOENIX	SCF02	CONSTELLATIONS	S042	0	2	7
2009-07-03	TOGO	SAM03	AFRICA	S544	0	1	7
2009-07-04	MAKEBA	SMF09	MADIBA	S039	0	2	7
2009-07-04	CAYENNE	SGM06	GARAGISTAS	S020	1	1	7
2009-07-04	CINNAMON	SGM01	GARAGISTAS	S020	1	1	7
2009-07-04	NUTMEG	SGF02	GARAGISTAS	S020	1	2	7
2009-07-04	PEPPER	SGF10	GARAGISTAS	S511	0	2	7
2009-07-04	OUMA	SDF04	DAM	S202	0	2	7
2009-07-04	PHOENIX	SCF02	CONSTELLATIONS	S188	0	2	7
2009-07-04	TOGO	SAM03	AFRICA	S545	0	1	7
2009-07-05	MAKEBA	SMF09	MADIBA	S023	0	2	6
2009-07-05	CAYENNE	SGM06	GARAGISTAS	S020	1	1	6
2009-07-05	CINNAMON	SGM01	GARAGISTAS	S020	1	1	6
2009-07-05	NUTMEG	SGF02	GARAGISTAS	S020	1	2	6
2009-07-05	PEPPER	SGF10	GARAGISTAS	S511	0	2	6
2009-07-05	LOKI	SDM02	DAM	S528	0	1	6
2009-07-05	OUMA	SDF04	DAM	S202	0	2	6
2009-07-05	MEPHISTO	SBM08	BERMUDA	S108	0	1	6
2009-07-06	MAKEBA	SMF09	MADIBA	S023	0	2	5
2009-07-06	WARINGA	SMF04	MADIBA	S538	1	2	5
2009-07-06	NUTMEG	SGF02	GARAGISTAS	S020	0	2	5
2009-07-06	LOKI	SDM02	DAM	S008	0	1	5
2009-07-06	PHOENIX	SCF02	CONSTELLATIONS	S547	0	2	5
2009-07-06	MEPHISTO	SBM08	BERMUDA	S546	0	1	5
2009-07-07	MAKEBA	SMF09	MADIBA	S023	0	2	3
2009-07-07	TIYE	SMF01	MADIBA	S087	0	2	3
2009-07-07	WARINGA	SMF04	MADIBA	S538	1	2	3
2009-07-07	LOKI	SDM02	DAM	S531	0	1	3
2009-07-07	MEPHISTO	SBM08	BERMUDA	S546	0	1	3
2009-07-07	TOGO	SAM03	AFRICA	S545	0	1	3
2009-07-08	KOFI	SMM03	MADIBA	S213	1	1	6
2009-07-08	TIYE	SMF01	MADIBA	S537	0	2	6
2009-07-08	WARINGA	SMF04	MADIBA	S538	1	2	6
2009-07-08	LOKI	SDM02	DAM	S128	0	1	6
2009-07-08	MEPHISTO	SBM08	BERMUDA	S546	0	1	6
2009-07-08	TOGO	SAM03	AFRICA	S554	0	1	6
2009-07-09	BIKO	SMM05	MADIBA	S213	1	1	5
2009-07-09	KOFI	SMM03	MADIBA	S213	1	1	5
2009-07-09	TIYE	SMF01	MADIBA	S087	0	2	5
2009-07-09	WARINGA	SMF04	MADIBA	S538	0	2	5
2009-07-09	OUMA	SDF04	DAM	S531	0	2	5
2009-07-09	TOGO	SAM03	AFRICA	S523	0	1	5
2009-07-10	BIKO	SMM05	MADIBA	S213	1	1	7
2009-07-10	KOFI	SMM03	MADIBA	S213	1	1	7
2009-07-10	TIYE	SMF01	MADIBA	S537	1	2	7
2009-07-10	CAYENNE	SGM06	GARAGISTAS	S020	1	1	7
2009-07-10	NUTMEG	SGF02	GARAGISTAS	S020	1	2	7
2009-07-10	PEPPER	SGF10	GARAGISTAS	S455	1	2	7
2009-07-10	OUMA	SDF04	DAM	S531	0	2	7
2009-07-10	TOGO	SAM03	AFRICA	S545	0	1	7
2009-07-11	BIKO	SMM05	MADIBA	S213	1	1	5
2009-07-11	KOFI	SMM03	MADIBA	S213	1	1	5
2009-07-11	CAYENNE	SGM06	GARAGISTAS	S020	1	1	5
2009-07-11	NUTMEG	SGF02	GARAGISTAS	S020	1	2	5
2009-07-12	BIKO	SMM05	MADIBA	S213	0	1	7
2009-07-12	CAYENNE	SGM06	GARAGISTAS	S020	1	1	7
2009-07-12	NUTMEG	SGF02	GARAGISTAS	S020	1	2	7
2009-07-12	OUMA	SDF04	DAM	S202	0	2	7
2009-07-12	MEPHISTO	SBM08	BERMUDA	S108	0	1	7
2009-07-13	BIKO	SMM05	MADIBA	S556	1	1	3
2009-07-13	KOFI	SMM03	MADIBA	S556	1	1	3
2009-07-13	MAKEBA	SMF09	MADIBA	S023	1	2	3
2009-07-13	WARINGA	SMF04	MADIBA	S143	1	2	3
2009-07-13	CAYENNE	SGM06	GARAGISTAS	S020	1	1	3
[truncated: 3,548 more rows]

## Sheet: explanations
name	individuals name
ID	individuals ID code
group	area/group name
burrow	sleeping site ID
socializedb	communal denning as binomial (1=animal is denning communally, 0= animals is not denning communally)
sexb	sex as binomial (1= male, 2= female)
mintemp	minimum temperature on that date
