# Supplementary material for: Social organization of a solitary carnivore: spatial behaviour, interactions and relatedness in the slender mongoose
Source: R Soc Open Sci. 2019 May 8;6(5):182160. doi: 10.1098/rsos.182160 (PMC6549956; doi:10.1098/rsos.182160)
Supplement: Data file: Genetic relatedness within spatial groups [file rsos182160supp7.xlsx]

## Sheet: Blatt1
														time controlled
Madibas													Madiba	m	f	m-f
	SMM05	SMM03	SMF01	SMF04	SMF09	SMF12	SMF23	SMF24						0.420882	0.239926	0.156616
SMM05		0.420882	0.156616	0.658933	-0.0951252	0.373776	-0.20103	-0.208441							0.0903191	-0.0951252
SMM03			0.101709	0.506131	-0.024737	0.177221	0.254199	0.137943							-0.00475883	0.658933
SMF01				0.239926	0.0903191	-0.00475883	0.0289511	0.0583242							0.0289511	0.373776
SMF04					-0.0157412	0.296723	-0.00419129	-0.125986							0.0583242	-0.20103
SMF09						0.14615	0.207609	0.0316884							-0.0157412	-0.208441
SMF12							-0.0014208	0.0279522							0.296723	0.101709
SMF23								0.468003							0.14615	0.506131
															0.207609	-0.024737
															0.0316884	0.177221
															-0.0014208	0.254199
	SGM06	SGF02	SGM01	SGM17	SGF20	SGF03	SGF10	SGF21	SLF01	SMF21					0.0279522	0.0583242
SGM06		0.606183	0.557146	0.316831	-0.0634832	0.125767	0.00693465	0.656181	0.253439	-0.0673691			average		0.0921435	0.146465	Garagista	m	f	m-f
SGF02			0.0437851	0.0900476	-0.12765	-0.237998	-0.0321685	0.453595	0.104782	-0.0246002								0.557146	-0.237998	0.606183
SGM01				0.400492	-0.0854803	0.19254	-0.144797	0.21347	0.327191	0.231125								0.316831	-0.0321685	-0.0634832
SGM17					0.187849	-0.241031	0.480949	0.215212	-0.000508596	0.302254								0.400492	-0.12765	0.00693465
SGF20						-0.179759	0.148162	-0.0932697	-0.0221073	-0.0807341								0.424823	0.453595	0.656181
SGF03							-0.233459	-0.111028	0.163804	-0.100498									0.104782	0.253439
SGF10								0.010173	-0.0807009	-0.227721									-0.0246002	-0.0673691
SGF21									0.0468855	0.00784077									-0.0932697	-0.0854803
SLF01										-0.0216099									-0.0221073	0.19254
SMF21																			-0.0807341	-0.144797
																			-0.233459	0.21347
																			0.0468855	0.327191
														Dam					0.00784077	0.231125
	SDF04	SDM02	SDF06	SDM08	SDM07	SDF13	SDM12	SDF17	SDF18	SDF21	SDF23	SDF24	SAF01	m-f	m	f	f core	f big dune	-0.0216099	0.187849
SDF04		0.298508	0.302311	0.275519	0.0753798	-0.125406		0.00361306	0.0588578	-0.135413	-0.385119	0.0771696	0.00980152	0.101968	-0.0128251	0.302311	-0.125406	0.246845	-0.0200378	0.480949
SDM02			0.101968	-0.0128251	0.569244	-0.215701		-0.0880006	0.245616	-0.153058	-0.414785	0.0918574	0.376732	-0.215701	0.569244	-0.125406	0.00361306	-0.302392		0.215212
SDF06				0.0344703	0.244849	-0.181974		-0.252092	0.246845	-0.302392	-0.269805	-0.0165018	0.0729991	0.376732	0.0877321	0.00361306	-0.385119	-0.233588		-0.000508596
SDM08					0.0877321	0.0480265		0.379154	0.0773827	-0.331391	-0.155223	0.407286	-0.0356998	0.0480265	0.214717	0.0588578	0.0771696	-0.0963786		0.302254
SDM07						-0.197048		-0.0188583	0.516906	-0.219783	-0.0511357	0.196242	0.725017	0.379154		0.00980152	0.00980152			0.194805
SDF13								0.00365463	0.125934	-0.170485	0.0495561	-0.162861	-0.143581	-0.197048		-0.181974	0.00365463
SDM12														-0.0188583		-0.252092	0.0495561
SDF17									0.0473887	0.0979445	-0.166704	0.159893	-0.0119661	0.516906		0.246845	-0.162861
SDF18										-0.233588	-0.0800031	0.192065	0.444284	-0.219783		-0.302392	-0.143581
SDF21											-0.0383681	-0.16949	-0.158603	-0.0511357		-0.269805	-0.166704
SDF23												-0.0721923	0.0339353	0.196242		-0.0165018	0.159893
SDF24													-0.0223032	0.725017		0.0729991	-0.0119661
SAF01														0.136793		0.00365463	-0.0721923
																0.125934	0.0339353
																-0.170485	-0.0223032
																0.0495561	-0.0501673
	SAM04	SAM02	SAM03	SAM06	SAF07	SAF08		Africa	m	f	m-f					-0.162861
SAM04		0.424097	0.571587	0.175955	0.0632583	0.515461			0.571587	0.00259923	0.0632583					-0.143581
SAM02			0.635609	0.235073	-0.116377	0.0809539			0.175955		0.515461					0.0473887
SAM03				0.394003	-0.0279525	-0.0516514			0.373771		0.331284					0.0979445
SAM06					0.331284	-0.104785					-0.104785					-0.166704
SAF07						0.00259923					0.201305					0.159893
SAF08																-0.0119661
																-0.233588
																-0.0800031
										old			new			0.192065
	SBF09	SBF01	SBM13	SBF03	SBF12	SBM08	SGF08		Bermuda	m	f	m-f	m	f	m-f	0.444284
SBF09		-0.0714149	1.18522e-05	0.0389606	-0.051378	-0.222508	0.312384				-0.0548056		0.307876	-0.051378	1.18522e-05	-0.0383681
SBF01			-0.208763	-0.0548056	-0.145654	0.312168	-0.171104							0.312384	-0.222508	-0.16949
SBM13				0.189345	-0.075263	0.307876	-0.108928							-0.0818683	-0.075263	-0.158603
SBF03					0.042937	-0.0517629	-0.0818683							0.0597126	-0.108928	-0.0721923
SBF12						-0.0517629	-0.0818683								-0.0517629	0.0339353
SBM08							-0.0936439								-0.0936439	-0.0223032
SGF08															-0.0920158	-0.022098
									old			new
	SCM01	SCF09	SCM03	SCF06	SCF02	SCM04		Constellations	m	f	m-f	m	f	m-f
SCM01		-0.337972	0.031924	0.490206	-0.214908	-0.0308998			0.031924	-0.199962	0.490206	0.0455357	-0.0796609	-0.0238124
SCF09			-0.0238124	-0.0796609	0.0368248	0.154097					-0.214908			0.154097
SCM03				-0.115215	0.00719609	0.0455357					0.137649			-0.115215
SCF06					-0.199962	-0.0810302								-0.0810302
SCF02						0.577042								-0.0164902
SCM04
	SFF10	SFM09	SFF07	SFM02	SFM12		Flintstones	m	f	m-f
SFF10		-0.122071	-0.101185	-0.232939	0.0962888			0.577076	-0.101185	-0.122071
SFM09			0.499382	-0.00777651	0.577076					0.0962888
SFF07				0.523458	0.106659					0.499382
SFM02					-0.0876497					0.106659
SFM12										0.145065
								old			new
	SLM04	SLF05	SLF09	SLM08	SLF02		Lakers	m	f	m-f	m	f	m-f
SLM04		-0.26737	0.169801		-0.217997				-0.0308579	-0.26737		-0.202791
SLF05			0.0346298		-0.0308579					-0.217997
SLF09					-0.202791					-0.242684
SLM08
SLF02
								old				new
	SRF03	SRM02	SRM05	SRF10	SRM01		Rubbish	m	f	m-f		m	f	m-f
SRF03		0.427368	0.129754	-0.151596	0.306648			0.475923		0.427368				-0.160901
SRM02			0.475923	-0.143183	0.164771			0.164771		0.129754
SRM05				-0.180718	0.0339522			0.0339522		0.306648
SRF10					-0.160901			0.224882		0.287924
SRM01
combined R/B	SRF03	SRM02	SRM05	SRF10	SRM01	SBF09	SBF01	SBM13	SBF03	SBF12	SBM08	SGF08		R/B old	m	f	m-f
SRF03		0.427368	0.129754	-0.151596	0.306648	-0.215574	-0.0410066	-0.204611	-0.0948214	-0.0113675	-0.110264	-0.0532485			0.475923		0.427368
SRM02			0.475923	-0.143183	0.164771	-0.275046	-0.195057	-0.120116	-0.245781	0.130745	-0.188972	0.0724332			0.164771		0.129754
SRM05				-0.180718	0.0339522	-0.410272	-0.238554	-0.215328	-0.136003	0.259815	-0.152476	-0.250875			0.0339522		0.306648
SRF10					-0.160901	-0.0943671	0.193543	0.333632	0.279243	0.0667571	0.488263	-0.0535784			0.224882		0.287924
SRM01						-0.131374	0.0388759	-0.214692	-0.190218	0.260615	0.0569987	0.024027
SBF09							-0.0714149	1.18522e-05	0.0389606	-0.051378	-0.222508	0.312384
SBF01								-0.208763	-0.0548056	-0.145654	0.312168	-0.171104
SBM13									0.189345	-0.075263	0.307876	-0.108928
SBF03										0.042937	-0.0517629	-0.0818683		R/B middle	m	f	m-f
SBF12											-0.0517629	-0.0818683				0.193543	-0.160901
SBM08												-0.0936439				-0.0548056	0.488263
SGF08																0.279243	0.0388759
																0.139327	-0.190218
																	0.044005
within group relatedness														R/B new	m	f	m-f
m	f	m-f													0.307876	-0.051378	1.18522e-05
0.420882	0.0921435	0.146465														0.312384	-0.222508
0.424823	-0.0200378	0.194805														-0.0818683	-0.075263
0.214717	-0.022098	0.136793														0.0597126	-0.108928
0.373771	0.00259923	0.201305															-0.0517629
0.307876	-0.0548056	-0.0920158															-0.0936439
0.031924	0.0597126	0.137649															-0.0920158
0.0455357	-0.199962	-0.0164902
0.577076	-0.0796609	0.145065
0.224882	-0.101185	-0.242684
0.291276	-0.0308579	0.287924
	-0.202791	-0.160901
	-0.0506312	0.0670831

## Sheet: Blatt2
8	68	1	68
pop	Sample Name	Mm18_1	Mm18_2	MmG_1	MmG_2	Ssu13.8_1	Ssu13.8_2	Ssu7.1_1	Ssu7.1_2	Ag6_1	Ag6_2	Hj45_1	Hj45_2	Hj56_1	Hj56_2	Ss10_1	Ss10_2
1	SMM05	157	159	220	224	206	206	173	173	152	156	219	231	224	232	139	151
1	SLM04	149	149	212	230	202	204	179	185	150	150	221	231	230	234	143	153
1	SDM02	157	159	220	228	196	198	173	191	150	156	219	233	232	234	145	147
1	SGM06	149	149	196	220	200	202	171	179	150	162	225	225	234	234	141	141
1	SGM01	149	151	220	220	200	210	177	185	150	154	225	225	234	234	139	141
1	SCM01	157	157	220	222	200	208	177	191	154	156	219	233	232	232	139	141
1	SDM08	151	157	224	224	206	206	173	177	150	152	231	233	234	234	149	151
1	SDM07	157	157	220	230	198	198	173	185	150	150	219	233	234	236	145	147
1	SFM09	147	161	222	222	200	206	171	185	150	152	221	233	234	234	147	147
1	SGM17	151	159	220	222	200	202	185	193	152	154	225	227	224	234	141	141
1	SCM03	149	159	220	224	202	208	175	185	148	152	219	231	232	234	139	143
1	SPM03	147	157	206	228	0	0	179	181	148	156	231	231	230	230	141	141
1	SRM02	157	157	220	220	198	200	185	191	146	150	219	221	234	236	145	147
1	SBM13	147	147	228	228	192	198	173	177	150	154	229	233	234	234	151	151
1	SAM04	149	155	218	226	198	202	171	191	150	150	233	235	234	234	143	153
1	SRM05	157	157	220	230	198	208	171	191	150	156	219	231	232	236	139	145
1	SDM12	157	159	226	228	202	204	173	191	148	154	231	231	224	232	143	151
1	SLM08	157	159	230	230	200	204	175	185	154	154	233	233	226	234	137	141
1	SFM02	151	161	196	218	196	202	173	193	152	156	221	231	232	236	143	147
1	STM01	153	161	198	222	196	198	169	169	144	154	219	239	234	236	139	141
1	SAM02	149	155	218	220	202	204	177	191	150	152	219	235	234	234	147	147
1	SFM12	147	147	224	224	200	206	171	185	148	152	231	233	234	234	147	147
1	SRM01	149	151	220	230	200	202	185	191	150	160	231	235	232	234	147	153
1	SMM03	151	157	220	224	200	206	173	185	152	154	219	225	224	234	139	141
1	SCM04	151	151	220	224	202	202	177	191	150	160	225	231	224	232	137	153
1	SAM03	155	161	218	220	202	202	171	191	150	152	221	235	234	234	147	153
1	SBM08	147	159	224	228	196	200	171	173	150	154	231	231	234	234	149	153
1	SAM06	155	157	220	228	202	210	179	191	152	152	233	235	224	234	139	153
1	SDF04	151	159	226	228	196	206	173	177	144	150	219	227	234	234	139	147
1	SMF01	149	157	222	224	198	206	165	193	152	154	221	225	224	232	149	153
1	SMF04	157	159	224	224	192	206	173	185	152	154	219	219	224	232	139	151
1	SAF01	157	157	220	230	196	198	179	185	148	150	219	231	234	236	145	147
1	SGF02	149	157	196	218	200	202	171	179	152	162	219	225	232	234	137	141
1	SRF03	151	157	218	220	198	200	183	185	146	160	221	231	232	234	139	147
1	SBF09	149	163	196	206	202	206	177	183	154	162	225	229	224	234	141	147
1	SFF10	151	163	220	224	204	210	163	179	148	154	225	235	224	234	141	147
1	SMF09	149	163	196	224	200	210	193	193	154	160	231	235	224	234	141	151
1	SDF06	155	155	218	226	198	202	171	177	150	150	219	235	234	234	147	153
1	SBF01	149	161	222	224	196	200	169	193	148	162	231	231	230	234	147	149
1	SLF01	157	157	224	228	200	200	173	193	150	150	225	225	234	234	139	143
1	SGF08	149	157	196	220	200	202	179	185	152	154	225	225	234	234	141	141
1	SMF12	149	157	220	224	200	210	173	185	154	156	231	233	230	232	139	151
1	SLF05	151	157	218	228	0	0	173	191	154	156	219	219	224	224	139	143
1	SCF09	151	159	226	228	202	204	163	179	152	160	221	231	224	234	141	159
1	SGF20	155	161	224	228	202	204	183	193	154	154	225	231	224	232	141	143
1	SBF03	147	155	224	230	198	206	173	183	152	156	231	233	234	234	141	141
1	SFF07	151	161	218	222	200	202	173	173	150	152	221	221	234	236	147	147
1	SLF09	157	157	218	218	202	204	183	193	150	152	231	231	234	234	139	143
1	SDF13	151	157	222	222	200	206	171	183	156	160	221	231	234	238	141	141
1	SCF06	157	159	228	230	196	200	179	191	154	156	219	225	232	232	141	145
1	STF02	157	157	220	228	196	204	171	193	152	154	221	225	234	234	139	147
1	SMF21	151	157	220	224	200	206	185	185	152	154	219	231	230	234	141	151
1	SLF02	157	161	228	230	196	200	179	183	154	154	225	225	216	232	141	141
1	SBF12	155	157	218	230	202	204	177	191	150	150	219	231	232	234	141	147
1	SDF17	157	163	220	224	200	206	173	193	152	160	219	231	224	234	139	151
1	SDF18	157	157	220	222	198	200	177	185	150	162	219	221	234	234	145	153
1	SRF10	147	147	216	224	192	196	171	177	148	150	221	231	234	234	141	149
1	SGF03	149	163	220	226	200	204	163	183	150	150	221	231	230	234	139	153
1	SCF02	151	151	224	224	196	202	173	177	150	154	225	231	224	234	137	139
1	SGF10	159	161	222	230	202	202	193	193	144	152	227	239	224	234	139	141
1	SAF07	151	157	218	228	200	200	179	183	150	152	231	233	224	234	139	153
1	SAF08	149	149	226	230	198	206	169	191	150	150	231	233	234	238	139	143
1	SDF21	147	147	220	220	0	0	183	193	146	154	227	231	230	232	139	139
1	SDF23	147	157	222	230	202	208	177	185	152	154	225	231	224	236	141	143
1	SDF24	157	157	224	226	200	210	173	177	150	152	225	233	232	234	139	149
1	SMF23	149	159	224	224	200	200	177	179	144	154	225	225	234	234	141	143
1	SGF21	147	149	196	224	0	0	171	179	148	152	221	225	234	234	141	141
1	SMF24	147	151	222	224	200	200	179	183	152	154	225	231	230	234	143	153

## Sheet: QGML (2)
Labeled Pairwise Relatedness Matrix
Data Sheet	Blatt2
Data Title
No. Loci	8
No. Samples	68
No. Pops.	1
Queller and Goodnight (1989) estimator - Mean
	SMM05	SLM04	SDM02	SGM06	SGM01	SCM01	SDM08	SDM07	SFM09	SGM17	SCM03	SPM03	SRM02	SBM13	SAM04	SRM05	SDM12	SLM08	SFM02	STM01	SAM02	SFM12	SRM01	SMM03	SCM04	SAM03	SBM08	SAM06	SDF04	SMF01	SMF04	SAF01	SGF02	SRF03	SBF09	SFF10	SMF09	SDF06	SBF01	SLF01	SGF08	SMF12	SLF05	SCF09	SGF20	SBF03	SFF07	SLF09	SDF13
SMM05	0
SLM04	-0.304639	0
SDM02	0.204283	-0.208078	0
SGM06	-0.332348	0.24223	-0.167739	0
SGM01	-0.236104	0.0379543	-0.112149	0.557146	0
SCM01	0.170101	-0.384118	0.280646	-0.149314	0.0315453	0
SDM08	0.392523	-0.0814584	-0.0128251	-0.128248	-0.0149221	-0.157004	0
SDM07	0.00989614	0.0754465	0.569244	-0.103779	0.00666853	0.0690374	0.0877321	0
SFM09	-0.188756	0.00910932	0.0100855	0.0190043	0.00655654	-0.131229	0.152797	0.107779	0
SGM17	-0.14604	-0.223809	-0.263767	0.316831	0.400492	0.000308329	-0.196512	-0.245114	0.052819	0
SCM03	0.204148	0.121201	-0.0562175	-0.0127338	0.0524229	0.031924	-0.0129946	-0.149724	-0.149858	0.00801711	0
SPM03	-0.0427535	0.0359796	-0.154525	-0.00579137	-0.246572	0.028114	-0.183569	-0.221335	-0.251348	-0.0629043	-0.15041	0
SRM02	-0.0595399	-0.0602549	0.433048	-0.0411311	0.15371	0.217057	-0.11102	0.663523	0.117911	-0.0993574	-0.0731101	-0.202034	0
SBM13	-0.0878211	-0.0885838	0.184884	-0.0740729	0.0265396	-0.158265	0.223175	0.122837	0.122733	-0.205574	-0.265026	-0.0354186	-0.120116	0
SAM04	-0.391295	0.373488	0.109659	0.233234	0.0262602	-0.261898	0.0421618	0.197987	0.130765	-0.239101	-0.0570419	-0.327182	-0.0021649	0.145824	0
SRM05	0.199195	-0.0944425	0.400712	-0.204958	-0.163233	0.487745	-0.144152	0.518698	-0.259935	-0.386518	0.052897	0.036983	0.475923	-0.215328	-0.0346693	0
SDM12	0.277863	-0.0133048	0.0603323	-0.331657	-0.372752	0.0524541	-0.0640697	-0.179932	-0.390593	-0.133362	0.146486	0.206638	-0.19213	0.0553539	-0.100358	0.073427	0
SLM08	-0.214999	-0.0231717	-0.0358405	-0.0699612	0.0365073	0.163598	-0.0739366	0.135733	0.0121467	0.155292	-0.113917	-0.0827046	-0.0527331	0.0370545	-0.101793	-0.0824363	-0.00578297	0
SFM02	0.0960341	-0.0580748	0.00597715	-0.243995	-0.357041	-0.143177	-0.107784	-0.156101	-0.00777651	-0.105471	0.00579072	-0.0604769	-0.168299	-0.255177	-0.150088	-0.0531109	0.116703	-0.335014	0
STM01	-0.182276	-0.252786	-0.0701453	-0.0858507	-0.0429669	0.0184247	-0.230732	-0.000475715	-0.000602638	-0.0132827	-0.153662	-0.119611	-0.0753637	-0.033009	-0.128775	-0.0388676	-0.251189	-0.0318253	-0.0801591	0
SAM02	-0.207692	0.146939	0.175205	0.152157	0.149258	-0.145302	0.0229745	0.113158	0.250255	-0.105428	0.0903196	-0.3635	0.196349	0.000760299	0.424097	-0.13245	-0.19901	-0.192012	-0.0169864	-0.153866	0
SFM12	-0.00167314	-0.128981	-0.0783297	-0.0539004	-0.0711228	-0.264496	0.381691	-0.0311312	0.577076	-0.104763	0.152431	0.000597556	-0.0299312	0.161381	-0.0149342	-0.259765	-0.182809	0.000696885	-0.0876497	-0.201924	0.16149	0
SRM01	-0.232116	0.356959	0.0208575	0.127319	0.20392	-0.071783	-0.115153	0.0728648	0.0727528	-0.0109277	0.118619	-0.232388	0.164771	-0.214692	0.262794	0.0339522	-0.0469992	-0.0568661	-0.0150485	-0.348706	0.333204	0.0583981	0
SMM03	0.412932	-0.397626	-0.140252	0.0813591	0.433761	0.136544	0.266445	0.0211595	-0.0664791	0.423161	0.0669139	-0.240562	0.118811	-0.206775	-0.413818	-0.118066	-0.204157	0.0509984	-0.274288	-0.07107	-0.163216	0.0913146	-0.161278	0
SCM04	-0.0227896	0.044729	-0.118052	-0.0068309	0.112423	-0.0308998	0.0600862	-0.181277	-0.312911	0.0904471	0.0455357	-0.166831	-0.123271	-0.202558	0.0321353	-0.0139873	0.138247	-0.27098	0.102076	-0.312852	0.0114721	-0.184154	0.445541	-0.0308594	0
SAM03	-0.268189	0.153968	0.0139394	0.1586	0.0146878	-0.277921	-0.0388575	-0.0158275	0.324128	-0.0178458	0.0137699	-0.375462	0.130319	-0.0541293	0.571587	-0.123078	-0.189052	-0.248072	0.148821	-0.143908	0.635609	0.102823	0.339061	-0.246233	0.15972	0
SBM08	-0.0120922	0.0595804	0.0742015	0.00325017	-0.00919761	-0.310994	0.291841	-0.111395	0.0980349	-0.124202	-0.0119529	0.0567438	-0.188972	0.307876	0.121126	-0.152476	0.161153	-0.00972219	-0.116108	-0.101865	-0.120732	0.348565	0.0569987	-0.088348	-0.0779108	0.0363139	0
SAM06	0.0385096	-0.111065	0.0388183	-0.0834011	-0.0309402	0.0309401	-0.0139785	-0.0629071	-0.063034	0.00703317	0.0386489	-0.123928	0.0102515	-0.0332014	0.175955	-0.0270942	-0.0192229	-0.0990591	-0.152195	-0.206275	0.235073	-0.071579	0.0197041	0.0580089	0.0445517	0.394003	-0.169098	0
SDF04	0.107285	-0.118231	0.298508	-0.0900551	0.112858	-0.201578	0.275519	0.0753798	0.147746	-0.082368	-0.0561207	-0.292518	-0.072827	0.230357	0.0949716	-0.192786	-0.10479	-0.176706	-0.0768995	0.0891518	0.230466	0.0609132	-0.07696	0.0523787	-0.110563	0.00664384	0.216699	-0.12989	0
SMF01	0.156616	-0.0795303	-0.197998	-0.12155	-0.148321	0.070585	0.103119	-0.103331	-0.027444	0.0466781	-0.106047	-0.257512	-0.111063	-0.2109	-0.173331	-0.0745664	-0.0660896	-0.141548	-0.0381987	-0.103403	-0.279307	-0.109105	-0.222846	0.101709	0.00616721	-0.188464	-0.137563	-0.0069397	-0.352639	0
SMF04	0.658933	-0.296961	0.0453209	-0.38816	-0.229234	0.174951	0.261345	0.015554	-0.181886	-0.0630189	0.29092	-0.246478	-0.0534778	-0.0205062	-0.383213	0.0584156	0.137891	-0.0163946	-0.127115	-0.0366026	-0.200822	0.0668533	-0.309063	0.506131	-0.0845094	-0.330966	-0.0783225	-0.0298345	0.0380253	0.239926	0
SAF01	-0.0594279	0.0923847	0.376732	-0.106933	-0.0526614	0.00921879	-0.0356998	0.725017	-0.0127892	-0.26836	0.0169276	0.0787397	0.614407	-0.125584	-0.0736362	0.515096	-0.0427543	0.0191583	-0.0950753	-0.00362969	0.0615034	0.0466322	0.089803	-0.0594675	-0.204523	-0.0869889	-0.0346581	-0.0660611	0.00980152	-0.20259	-0.0533659	0
SGF02	-0.136678	-0.0541061	-0.163754	0.606183	0.0437851	0.106154	-0.18715	-0.161241	-0.0805285	0.0900476	0.0300352	-0.0466672	-0.0836675	-0.278462	0.0166349	-0.0445887	-0.211283	-0.0465843	-0.00476666	-0.166139	0.0816817	-0.0890735	-0.0878005	0.0582761	-0.0469173	0.0892966	-0.195474	0.0290512	-0.245853	-0.0244342	-0.047329	-0.0835556	0
SRF03	-0.0551429	-0.139352	0.028612	-0.181371	0.12585	0.104721	-0.106623	0.160843	0.0797319	-0.0949605	0.0284425	-0.14736	0.427368	-0.204611	-0.153745	0.129754	-0.125911	-0.127346	0.0849831	-0.168209	-0.00562099	0.0653772	0.306648	0.0568427	0.0343454	0.00257963	-0.110264	-0.151011	-0.06843	-0.119476	-0.132123	0.187827	-0.0792706	0
SBF09	-0.160037	-0.082123	-0.293176	0.393539	0.164002	-0.169229	-0.0541632	-0.258383	-0.0298207	0.131536	-0.201027	-0.0854828	-0.275046	1.18522e-05	-0.0965158	-0.410272	-0.151355	-0.0701169	-0.127524	-0.106211	0.12317	-0.0383657	-0.131374	-0.000261901	0.00379053	-0.0302442	-0.222508	-0.178248	-0.0159703	0.0262736	-0.153167	-0.291675	0.159882	-0.215574	0
SFF10	-0.177385	-0.178196	-0.218154	0.161	0.313454	-0.186577	-0.0688421	-0.199501	-0.122071	0.207878	-0.124653	-0.0440518	-0.129669	-0.159961	-0.193488	-0.347011	-0.0846957	-0.0105553	-0.232939	-0.123559	0.11116	0.0962888	-0.0517716	0.189115	0.0686916	-0.0449231	-0.15617	0.0618048	-0.116961	-0.0782603	-0.0909075	-0.0475266	-0.136171	-0.138082	0.18936	0
SMF09	-0.0951252	-0.0958879	-0.383245	0.13649	0.055443	-0.177639	-0.000969317	-0.332312	-0.190705	0.183369	-0.122405	-0.0253424	-0.278101	-0.0191081	-0.110281	-0.324693	-0.00512958	-0.0149965	-0.0545564	-0.114621	-0.133896	0.0104914	0.0327133	-0.024737	-0.0882199	-0.199683	0.0770691	-0.107547	-0.273957	0.0903191	-0.0157412	-0.29473	-0.0459309	-0.135833	0.17154	0.244246	0
SDF06	-0.304294	0.152771	0.101968	0.0916706	0.0185688	-0.248649	0.0344703	0.244849	0.181822	-0.23004	-0.135444	-0.304117	0.0617268	0.133944	0.738892	-0.0339847	-0.234231	-0.2188	-0.141027	-0.0533516	0.598865	0.0415943	0.165746	-0.313844	0.0286319	0.601793	0.109246	0.0929103	0.302311	-0.239491	-0.231643	0.0729991	0.0131314	-0.0686666	-0.0162069	-0.107656	-0.175489	0
SBF01	-0.160744	0.057014	-0.201513	0.00545408	-0.157489	-0.243285	0.0769936	-0.253221	0.168841	-0.136094	0.0578206	0.20858	-0.195057	-0.208763	-0.176847	-0.238554	0.00154657	-0.213435	0.114361	0.114466	-0.0514745	0.286508	0.0388759	-0.301047	-0.153407	-0.117334	0.312168	-0.336148	-0.107523	0.0138297	-0.226278	0.0351154	-0.126733	-0.0410066	-0.0714149	-0.0874282	0.224872	-0.167786	0
SLF01	-0.0396484	0.0220069	0.112596	0.253439	0.327191	0.0155978	0.214198	0.230031	0.0504442	-0.000508596	-0.115494	-0.168055	0.189267	0.120413	0.136757	0.0406313	-0.0852498	-0.0372784	-0.19396	-0.172648	-0.0735727	0.0331846	-0.0584539	0.302217	-0.0954497	-0.065372	0.238654	-0.0404931	0.159091	-0.000848123	-0.0339905	0.077533	0.104782	0.0264043	-0.147678	-0.0900222	0.0394956	0.0616556	-0.0213213	0
SGF08	-0.250475	0.0266087	-0.208126	0.746718	0.583132	0.0201996	-0.0946856	-0.0716556	-0.00478911	0.548463	0.0410773	0.0310365	0.0724332	-0.108928	-0.0554586	-0.250875	-0.241793	0.15514	-0.217962	-0.0558253	0.0675764	-0.0191438	0.024027	0.426197	-0.10515	0.0746055	-0.0936439	0.107387	-0.200637	-0.00339724	-0.174583	0.0122611	0.537011	-0.0532485	0.312384	0.223558	0.118228	-0.125147	-0.171104	0.2573	0
SMF12	0.373776	-0.0344307	0.0480914	-0.157996	0.141433	0.368369	0.0757847	0.0183245	-0.21897	-0.163373	0.14313	0.127882	0.0195245	-0.0310206	-0.29526	0.147285	0.153946	0.127214	-0.074645	-0.22537	-0.321827	0.00675525	0.0289771	0.177221	-0.108309	-0.394619	-0.00366382	-0.0403488	-0.310399	-0.00475883	0.296723	-0.0638802	-0.154011	0.133058	-0.281809	-0.114707	0.14615	-0.438526	0.0661097	0.0439357	-0.0337692	0
SLF05	0.355252	-0.26737	0.202275	-0.351235	-0.192887	0.248438	-0.199139	-0.00922024	-0.348415	-0.0732617	-0.0732617	-0.0800264	0.00646233	-0.045776	-0.131991	0.194587	0.291367	-0.0982743	0.0930383	0.0120863	-0.0847722	-0.342967	-0.25317	0.349351	0.0512239	-0.239965	-0.178986	0.106608	0.0966453	-0.0210233	0.401189	-0.0908237	-0.0570246	-0.0704887	-0.101053	-0.0544092	-0.115921	-0.124069	-0.340775	0.0263285	-0.266592	0.0372034	0
SCF09	-0.0896064	0.0684548	-0.20974	0.0168949	-0.15916	-0.337972	-0.0617221	-0.34492	-0.114304	0.213057	-0.0238124	0.148948	-0.284667	-0.0795465	-0.104762	-0.337301	0.256511	-0.0783629	0.0383823	-0.195495	-0.0465895	-0.119944	-0.0446516	-0.107847	0.154097	0.0433986	0.0176758	0.15343	0.0621354	-0.159701	-0.1621	-0.214332	-0.0343697	-0.0361216	-0.0730858	0.183176	-0.00278195	-0.0998892	-0.163216	-0.228946	0.0677431	-0.383674	-0.0272114	0
SGF20	-0.0888526	-0.0896153	-0.289062	-0.0634832	-0.0854803	-0.0240888	-0.21119	-0.395122	-0.324852	0.187849	-0.0295489	0.0545598	-0.420717	-0.0787927	-0.177829	-0.239602	0.385043	0.0592653	0.113575	-0.0340404	-0.20292	-0.186719	-0.227344	-0.0193605	0.13538	-0.118251	0.0054489	-0.101274	-0.345963	0.178413	0.0625532	-0.368033	-0.12765	-0.217263	0.176468	0.164458	0.224217	-0.168769	-0.00184234	-0.0221073	0.0490259	-0.0204309	0.129192	0.0866633	0
SBF03	0.144847	-0.140967	0.00262972	0.0831739	-0.0671288	-0.148855	0.371361	0.0416782	0.110389	0.0504485	-0.0825121	0.208153	-0.245781	0.189345	0.0612699	-0.136003	-0.202785	0.138343	-0.0996358	-0.0131436	-0.0316033	0.356801	-0.190218	0.111289	-0.274962	-0.0234027	0.175687	0.0014763	-0.0046658	-0.121091	-0.0628798	-0.0991064	-0.0930695	-0.0948214	0.0389606	-0.0570406	0.0144855	0.0535784	-0.0548056	-0.0766817	0.136983	-0.0733941	-0.250169	0.0320889	0.019862	0
SFF07	-0.0366752	0.0276747	0.0286509	-0.0841798	-0.106177	-0.241459	0.0398631	0.124024	0.499382	-0.00313432	-0.207699	-0.282522	0.134155	-0.0339801	0.015081	-0.236728	-0.158027	-0.21161	0.523458	-0.0468802	0.264179	0.106659	0.0901579	-0.0479137	-0.0302014	0.403746	-0.0231043	-0.114114	0.16399	-0.082579	-0.159839	-0.0668397	-0.0608028	0.176983	-0.0851718	-0.101185	-0.23838	0.13513	0.0466692	0.0666889	-0.119035	-0.196923	-0.0363747	0.0581101	-0.231211	-0.0763536	0
SLF09	-0.0230565	0.169801	-0.100901	-0.0752838	-0.0925062	-0.0956273	0.178266	0.0715118	-0.052634	-0.127335	0.133423	0.0345625	0.0151645	-0.0848221	0.225314	0.128471	0.202982	-0.0807104	0.178656	-0.162612	0.210554	-0.00496808	-0.041862	-0.0993123	-0.0810434	0.216412	0.129903	0.116597	-0.0300433	-0.132864	-0.145512	0.170555	0.125745	0.28305	-0.135457	-0.227325	-0.010892	0.143838	0.0639221	0.304768	0.0259298	-0.0919695	0.0346298	0.0819188	0.0632016	0.074122	0.0267917	0
SDF13	-0.0367046	-0.175742	-0.215701	0.108964	-0.0370407	0.164148	0.0480265	-0.197048	0.269526	0.233297	-0.298745	0.243996	-0.0669811	-0.219256	-0.191035	-0.0279023	-0.16625	-0.0298979	-0.0652494	0.0190936	-0.287662	-0.0086183	-0.0711141	0.046616	-0.0989129	-0.135217	-0.0190374	-0.268044	-0.125406	-0.0077478	-0.236771	-0.143581	0.0229507	0.189243	-0.0101245	-0.105311	0.0445736	-0.181974	0.0507362	-0.0465936	0.0907013	-0.123151	-0.118268	0.142037	-0.0967899	0.282411	0.0869102	0.034955	0
SCF06	0.0576813	-0.23441	0.403994	0.00545408	-0.0846288	0.490206	-0.353808	-0.0421377	-0.323738	0.026205	-0.115215	0.134559	0.0294233	-0.143319	-0.324358	0.303314	0.155155	0.196795	-0.0473667	-0.0331234	-0.277169	-0.320664	-0.0495366	-0.0185744	-0.0810302	-0.341271	-0.0702482	-0.100357	-0.107523	0.0138297	0.135744	0.115522	0.223179	-0.128644	-0.154283	-0.0874282	-0.162693	-0.306921	-0.231989	0.0451446	0.123363	0.0661097	0.213859	-0.0796609	0.152287	-0.130259	-0.299371	-0.279335	-0.0225683
STF02	-0.0938069	-0.16749	0.152649	0.0632819	0.201554	0.0450052	-0.00146216	0.0906015	0.160977	0.0288988	-0.107377	-0.195427	0.250611	0.0399996	-0.108015	0.0700387	-0.0771333	0.0499673	-0.0451826	-0.0380087	0.17122	0.0732374	-0.216741	0.185666	-0.3048	0.177664	0.0808575	0.214396	0.130568	0.100678	-0.0877449	0.198105	0.057245	0.143561	-0.0672268	0.0867232	-0.0863468	-0.0376509	-0.0796706	0.366157	0.266206	-0.0982592	-0.0495308	0.00888153	-0.00334536	-0.133485	0.0374215	0.329284	-0.0278316
SMF21	0.221489	-0.0947339	-0.199972	-0.0673691	0.231125	0.0567064	0.321715	0.0318297	0.0317177	0.302254	0.170171	0.143002	0.199286	-0.0913238	-0.3477	-0.0852165	-0.0773452	0.136109	-0.21926	-0.118084	-0.130366	0.237959	0.0605338	0.610185	-0.0875451	-0.202294	0.0159635	-0.100652	-0.107306	-0.0650621	0.382881	0.135244	-0.0246002	0.161218	-0.156375	0.00815342	0.0806042	-0.258815	0.0031853	-0.0216099	0.301733	0.360317	-0.0247583	-0.0749976	-0.0807341	0.110869	-0.176707	-0.00283245	0.136659
SLF02	-0.217139	-0.217997	-0.11564	0.226046	0.163582	0.226928	-0.328875	-0.174967	-0.236957	0.226423	-0.349836	0.170843	-0.187165	-0.0785037	-0.364659	-0.0843623	-0.00760203	0.281787	-0.120338	0.0967965	-0.394178	-0.29573	-0.218469	0.13503	-0.145514	-0.316338	-0.0793968	-0.171062	-0.249327	0.0788125	-0.0820974	-0.0544402	0.188468	-0.129272	0.150999	0.138989	-0.0168155	-0.343034	-0.147097	0.134846	0.414134	-0.028728	-0.0308579	-0.080289	0.468819	0.0029789	-0.21375	-0.202791	0.0978509
SBF12	-0.1556	0.232084	0.182661	0.0203751	-0.0697662	0.148479	0.0238289	0.271002	-0.029894	-0.203758	-0.0915284	-0.0124289	0.130745	-0.075263	0.300778	0.259815	0.10199	0.00205349	-0.0293337	-0.179415	0.526212	-0.113641	0.260615	-0.274554	0.160146	0.291876	-0.0517629	-0.0845913	0.0766387	-0.311456	-0.149134	0.232838	0.0825361	-0.0113675	-0.051378	-0.155092	-0.23519	0.503724	-0.145654	0.063279	-0.0818683	-0.263455	-0.017574	-0.0589368	0.0172246	0.042937	0.0627126	0.378181	-0.0853994
SDF17	0.607115	-0.331124	-0.0880006	-0.202615	-0.0588499	0.00303033	0.379154	-0.0188583	-0.101754	-0.0208766	0.109665	-0.171545	0.0695767	-0.0719216	-0.347316	0.0240033	0.0312691	-0.22937	-0.119264	-0.191224	-0.110964	0.129316	-0.109026	0.467172	-0.068143	-0.189232	0.0480446	0.10076	0.00361306	0.0494001	0.44032	-0.0119661	-0.0987444	0.099594	-0.143313	-0.0627154	0.382448	-0.252092	0.0289269	0.247093	-0.0709519	0.215223	0.191444	-0.0555954	-0.150805	0.0614283	-0.0820285	0.191368	0.00365463
SDF18	-0.157484	0.0589244	0.245616	0.0702143	0.207331	0.198282	0.0773827	0.516906	0.237235	-0.044275	-0.0987116	-0.235141	0.628194	0.0475097	0.12052	0.231437	-0.297483	-0.0104286	-0.35811	-0.0293431	0.102809	-0.0538259	0.0563428	0.0983293	-0.150579	0.109838	0.0117725	-0.0136432	0.0588578	0.0260017	-0.0790793	0.444284	0.0647552	0.237665	-0.140964	-0.240714	-0.231776	0.246845	-0.0710051	0.3042	0.125103	-0.0895937	-0.0989325	-0.232299	-0.454852	-0.12482	0.0449317	0.129348	0.125934
SRF10	-0.249749	0.0273059	-0.137964	0.105162	0.0280061	-0.259481	0.249175	-0.135451	0.199367	-0.159046	-0.0550274	0.151964	-0.143183	0.333632	0.08509	-0.180718	-0.171636	-0.164638	-0.147805	-0.0560755	-0.00595092	0.435545	-0.160901	-0.229842	-0.103982	0.0735176	0.488263	-0.273747	0.0967174	-0.171048	-0.173448	0.00540737	-0.149685	-0.151596	-0.0943671	-0.0295559	-0.033997	0.143588	0.193543	0.0120587	-0.0535784	-0.292843	-0.379056	-0.0224359	-0.175546	0.279243	-0.048869	0.0308362	0.0909547
SGF03	-0.184531	0.484636	-0.137214	0.125767	0.19254	-0.193723	-0.0872229	0.00919333	0.00907387	-0.241031	-0.0493132	-0.0377629	0.086806	-0.100077	0.251415	-0.0269405	-0.0974592	-0.168851	-0.234468	-0.206086	0.0815446	-0.140475	0.199843	-0.229091	-0.0292691	0.0891594	0.143343	-0.122559	0.0316646	-0.175262	-0.325641	-0.0659074	-0.237998	0.116823	-0.0936165	-0.0238416	-0.0282827	0.164194	0.0569785	0.163804	-0.118103	0.0470798	-0.29189	0.0684194	-0.179759	-0.152461	0.0276393	0.186953	-0.0431841
SCF02	0.0779813	-0.0645828	-0.161869	-0.0451705	0.221513	-0.214908	0.374067	-0.159355	-0.227974	0.0548461	0.00719609	-0.215814	-0.312973	0.00238712	-0.078076	-0.206117	0.0277261	-0.123549	0.0637367	-0.0799801	-0.100215	0.0316091	-0.0117487	0.299895	0.577042	-0.0914287	0.254007	-0.147214	0.231745	-0.0349109	0.153755	-0.172555	-0.173589	-0.0897473	0.0436965	0.194989	0.0192213	-0.00970769	0.0253839	0.186382	-0.074495	0.0154852	0.14984	0.0368248	0.17496	-0.0299765	0.0633688	0.0114137	-0.14273
SGF10	-0.0752435	-0.0760062	-0.264111	0.00693465	-0.144797	-0.151638	-0.19191	-0.229317	0.0295844	0.480949	0.0593012	-0.144732	-0.315202	-0.18486	-0.090399	-0.21465	-0.0625656	-0.00123406	0.115842	0.184135	-0.0443882	-0.167439	-0.125257	-0.105646	-0.00156705	0.171519	-0.204917	0.131309	0.0521752	0.020916	-0.0687774	-0.262609	-0.0321685	-0.280014	0.0185393	-0.153333	0.143234	-0.0855264	0.00609548	-0.0807009	0.0456213	-0.332827	-0.0874806	0.166879	0.148162	0.0221287	0.0481498	0.122843	-0.0154821
SAF07	-0.0800298	-0.00289625	-0.0934137	-0.0544562	0.00617436	-0.00979836	0.0988688	-0.0316869	0.0435546	-0.0337053	-0.185111	0.00461354	-0.0304869	-0.00689855	0.0632583	-0.0712275	-0.0633562	0.000141134	-0.117262	-0.260593	-0.116377	0.0291999	0.0723707	0.119815	0.00381329	-0.0279525	0.190752	0.331284	-0.00921563	-0.138717	-0.151365	-0.0247948	0.0807831	0.264609	-0.229171	-0.157323	-0.0725697	-0.0189934	-0.0658935	0.347519	-0.00517129	0.0061995	0.189347	0.116087	-0.148802	-0.0392621	0.0609596	0.377225	0.069123
SAF08	-0.0923631	0.453437	0.0444911	0.119055	0.0430573	-0.169827	0.126223	0.2122	0.0146048	-0.370363	0.0443216	-0.169327	-0.0543669	0.0395126	0.515461	0.13046	-0.00741673	-0.0172836	-0.204451	0.0317078	0.0809539	-0.0597728	0.19313	-0.300939	-0.0854577	-0.0516514	-0.00726409	-0.104785	0.111769	-0.0732497	-0.221634	0.0216164	-0.214102	-0.133071	-0.0758425	-0.330856	-0.0896074	0.157482	0.0625095	0.0890401	-0.175532	-0.0285427	-0.115727	-0.163108	-0.228393	0.078067	-0.160847	0.110003	-0.1003
SDF21	0.111375	-0.170485	-0.153058	-0.192781	0.100819	0.169123	-0.331391	-0.219783	-0.183935	0.0165289	0.113315	0.124596	0.0129011	0.0268769	-0.325457	0.114353	-0.0146924	-0.144841	-0.0590108	-0.0471173	-0.217405	0.00189126	-0.0569179	-0.047865	-0.0166511	-0.217631	-0.0153493	-0.0457256	-0.135413	-0.0914818	-0.0361812	-0.158603	-0.302675	0.289818	-0.165534	-0.128206	-0.0239625	-0.302392	-0.0121037	-0.166589	-0.175132	0.299985	-0.0785602	-0.263918	0.130332	-0.0821602	-0.280797	0.03577	-0.170485
SDF23	-0.104751	-0.0248401	-0.414785	-0.0716297	-0.0129484	0.130099	-0.155223	-0.0511357	-0.0512626	0.291927	0.0566406	0.130632	-0.137046	-0.0946916	-0.283054	0.0699048	0.161793	0.135061	0.0244993	-0.0499393	-0.226572	-0.0598075	-0.154765	0.0822209	0.0625435	-0.216614	-0.163547	-0.0307582	-0.385119	0.0953016	-0.018063	0.0339353	-0.0482527	-0.240915	0.093141	-0.104244	-0.101996	-0.269805	-0.179623	-0.0967852	0.219254	-0.122084	0.0402971	-0.0051038	0.243808	0.019468	-0.108563	0.07056	0.0495561
SDF24	0.155449	-0.233328	0.0918574	-0.0519646	0.163749	0.305229	0.407286	0.196242	-0.0293148	-0.203083	-0.0909009	-0.251397	0.0516164	-0.00440696	-0.0129983	0.0958607	-0.060657	0.00263273	-0.200004	-0.257271	-0.113678	0.0314838	-0.204937	0.220834	-0.0708568	-0.184322	0.0300844	0.166182	0.0771696	0.1265	0.160299	-0.0223032	0.0830671	-0.0107882	-0.226056	-0.154417	-0.152168	-0.0165018	-0.144978	0.562517	0.0755144	0.280113	-0.100874	-0.234989	-0.227745	-0.0367705	-0.0107494	0.158161	-0.162861
SMF23	-0.20103	-0.0105166	-0.241799	0.468962	0.430932	-0.0816862	0.125819	-0.284425	-0.0394267	0.246947	0.0677266	-0.136831	-0.169598	-0.0145189	-0.0231102	-0.406414	-0.192348	0.111101	-0.312081	-0.0177779	-0.0437734	0.182652	-0.107986	0.254199	-0.0671023	-0.166701	0.208311	-0.21924	0.0531913	0.0289511	-0.00419129	-0.246392	0.215881	-0.178011	0.174363	0.238809	0.207609	-0.0870997	0.0763957	0.427608	0.489417	-0.0014208	-0.224485	-0.0545548	0.143658	0.0858618	-0.141114	-0.13183	-0.0167944
SGF21	-0.28835	0.0514649	-0.335081	0.656181	0.21347	-0.274394	0.071204	-0.314012	0.175233	0.215212	0.058254	0.141856	-0.213791	0.0327316	0.0404868	-0.370049	-0.341165	-0.092281	-0.143448	-0.0508213	0.0162745	0.370102	-0.228314	0.0980965	-0.259508	0.127366	0.0859828	-0.0338418	-0.132325	0.00805689	-0.190171	-0.153731	0.453595	-0.230331	0.196783	0.263989	0.155538	-0.0416471	-0.00302174	0.0468855	0.608522	-0.30693	-0.395597	0.187701	-0.0932697	0.421597	-0.0254505	-0.09325	0.209554
SMF24	-0.208441	0.0188565	-0.428572	0.0385622	0.102155	-0.141103	0.0420159	-0.377638	0.137043	0.156706	-0.0700346	0.120136	-0.242754	-0.0537693	-0.147608	-0.37002	-0.119775	-0.0496576	-0.0918837	-0.154615	-0.249634	0.26107	0.000718406	0.137943	0.025566	-0.161851	0.286729	-0.0630975	-0.234329	0.0583242	-0.125986	-0.253803	0.0100655	0.00847291	-0.115932	0.0428191	0.0316884	-0.215483	0.198209	0.219104	0.168362	0.0279522	-0.154941	-0.0374431	0.11731	0.0611241	0.00851174	0.0289444	0.165547
	1	1	1	1	1	1	1	1	1	1	1	1	1	1	1	1	1	1	1	1	1	1	1	1	1	1	1	1	1	1	1	1	1	1	1	1	1	1	1	1	1	1	1	1	1	1	1	1	1
[truncated: 20 more columns]

## Sheet: RS (2)
Pairwise Relatedness Summary
Data Sheet	Blatt2
Data Title
No. Loci	8
No. Samples	68
No. Pops.	1
Sample 1	Sample 2	QGM			QGM
1	1	-0.304639		N	2278
1	1	0.204283		Sum	-35.2063
1	1	-0.208078		Mean	-0.0154549
1	1	-0.332348		Median	-0.0299538
1	1	0.24223		SD	0.18232
1	1	-0.167739		SE	0.00381994
1	1	-0.236104		Min	-0.454852
1	1	0.0379543		Max	0.746718
1	1	-0.112149
1	1	0.557146
1	1	0.170101		Key
1	1	-0.384118		QGM=Queller and Goodnight (1989) estimator - Mean
1	1	0.280646
1	1	-0.149314
1	1	0.0315453
1	1	0.392523
1	1	-0.0814584
1	1	-0.0128251
1	1	-0.128248
1	1	-0.0149221
1	1	-0.157004
1	1	0.00989614
1	1	0.0754465
1	1	0.569244
1	1	-0.103779
1	1	0.00666853
1	1	0.0690374
1	1	0.0877321
1	1	-0.188756
1	1	0.00910932
1	1	0.0100855
1	1	0.0190043
1	1	0.00655654
1	1	-0.131229
1	1	0.152797
1	1	0.107779
1	1	-0.14604
1	1	-0.223809
1	1	-0.263767
1	1	0.316831
1	1	0.400492
1	1	0.000308329
1	1	-0.196512
1	1	-0.245114
1	1	0.052819
1	1	0.204148
1	1	0.121201
1	1	-0.0562175
1	1	-0.0127338
1	1	0.0524229
1	1	0.031924
1	1	-0.0129946
1	1	-0.149724
1	1	-0.149858
1	1	0.00801711
1	1	-0.0427535
1	1	0.0359796
1	1	-0.154525
1	1	-0.00579137
1	1	-0.246572
1	1	0.028114
1	1	-0.183569
1	1	-0.221335
1	1	-0.251348
1	1	-0.0629043
1	1	-0.15041
1	1	-0.0595399
1	1	-0.0602549
1	1	0.433048
1	1	-0.0411311
1	1	0.15371
1	1	0.217057
1	1	-0.11102
1	1	0.663523
1	1	0.117911
1	1	-0.0993574
1	1	-0.0731101
1	1	-0.202034
1	1	-0.0878211
1	1	-0.0885838
1	1	0.184884
1	1	-0.0740729
1	1	0.0265396
1	1	-0.158265
1	1	0.223175
1	1	0.122837
1	1	0.122733
1	1	-0.205574
1	1	-0.265026
1	1	-0.0354186
1	1	-0.120116
1	1	-0.391295
1	1	0.373488
1	1	0.109659
1	1	0.233234
1	1	0.0262602
1	1	-0.261898
1	1	0.0421618
1	1	0.197987
1	1	0.130765
1	1	-0.239101
1	1	-0.0570419
1	1	-0.327182
1	1	-0.0021649
1	1	0.145824
1	1	0.199195
1	1	-0.0944425
1	1	0.400712
1	1	-0.204958
1	1	-0.163233
1	1	0.487745
1	1	-0.144152
1	1	0.518698
1	1	-0.259935
1	1	-0.386518
1	1	0.052897
1	1	0.036983
1	1	0.475923
1	1	-0.215328
1	1	-0.0346693
1	1	0.277863
1	1	-0.0133048
1	1	0.0603323
1	1	-0.331657
1	1	-0.372752
1	1	0.0524541
1	1	-0.0640697
1	1	-0.179932
1	1	-0.390593
1	1	-0.133362
1	1	0.146486
1	1	0.206638
1	1	-0.19213
1	1	0.0553539
1	1	-0.100358
1	1	0.073427
1	1	-0.214999
1	1	-0.0231717
1	1	-0.0358405
1	1	-0.0699612
1	1	0.0365073
1	1	0.163598
1	1	-0.0739366
1	1	0.135733
1	1	0.0121467
1	1	0.155292
1	1	-0.113917
1	1	-0.0827046
1	1	-0.0527331
1	1	0.0370545
1	1	-0.101793
1	1	-0.0824363
1	1	-0.00578297
1	1	0.0960341
1	1	-0.0580748
1	1	0.00597715
1	1	-0.243995
1	1	-0.357041
1	1	-0.143177
1	1	-0.107784
1	1	-0.156101
1	1	-0.00777651
1	1	-0.105471
1	1	0.00579072
1	1	-0.0604769
1	1	-0.168299
1	1	-0.255177
1	1	-0.150088
1	1	-0.0531109
1	1	0.116703
1	1	-0.335014
1	1	-0.182276
1	1	-0.252786
1	1	-0.0701453
1	1	-0.0858507
1	1	-0.0429669
1	1	0.0184247
1	1	-0.230732
1	1	-0.000475715
1	1	-0.000602638
1	1	-0.0132827
1	1	-0.153662
1	1	-0.119611
1	1	-0.0753637
1	1	-0.033009
1	1	-0.128775
1	1	-0.0388676
1	1	-0.251189
1	1	-0.0318253
1	1	-0.0801591
1	1	-0.207692
1	1	0.146939
1	1	0.175205
1	1	0.152157
1	1	0.149258
1	1	-0.145302
1	1	0.0229745
1	1	0.113158
1	1	0.250255
1	1	-0.105428
1	1	0.0903196
1	1	-0.3635
1	1	0.196349
1	1	0.000760299
1	1	0.424097
1	1	-0.13245
1	1	-0.19901
1	1	-0.192012
1	1	-0.0169864
1	1	-0.153866
1	1	-0.00167314
1	1	-0.128981
1	1	-0.0783297
1	1	-0.0539004
1	1	-0.0711228
1	1	-0.264496
1	1	0.381691
1	1	-0.0311312
1	1	0.577076
1	1	-0.104763
1	1	0.152431
1	1	0.000597556
1	1	-0.0299312
1	1	0.161381
1	1	-0.0149342
1	1	-0.259765
1	1	-0.182809
1	1	0.000696885
1	1	-0.0876497
1	1	-0.201924
1	1	0.16149
1	1	-0.232116
1	1	0.356959
1	1	0.0208575
1	1	0.127319
1	1	0.20392
1	1	-0.071783
1	1	-0.115153
1	1	0.0728648
1	1	0.0727528
1	1	-0.0109277
1	1	0.118619
1	1	-0.232388
1	1	0.164771
1	1	-0.214692
1	1	0.262794
1	1	0.0339522
1	1	-0.0469992
1	1	-0.0568661
1	1	-0.0150485
1	1	-0.348706
1	1	0.333204
1	1	0.0583981
1	1	0.412932
1	1	-0.397626
1	1	-0.140252
1	1	0.0813591
1	1	0.433761
1	1	0.136544
1	1	0.266445
1	1	0.0211595
1	1	-0.0664791
1	1	0.423161
1	1	0.0669139
1	1	-0.240562
1	1	0.118811
1	1	-0.206775
1	1	-0.413818
1	1	-0.118066
1	1	-0.204157
1	1	0.0509984
1	1	-0.274288
1	1	-0.07107
1	1	-0.163216
1	1	0.0913146
1	1	-0.161278
1	1	-0.0227896
1	1	0.044729
1	1	-0.118052
1	1	-0.0068309
1	1	0.112423
1	1	-0.0308998
1	1	0.0600862
1	1	-0.181277
1	1	-0.312911
1	1	0.0904471
1	1	0.0455357
1	1	-0.166831
1	1	-0.123271
1	1	-0.202558
1	1	0.0321353
1	1	-0.0139873
1	1	0.138247
1	1	-0.27098
1	1	0.102076
1	1	-0.312852
1	1	0.0114721
1	1	-0.184154
1	1	0.445541
1	1	-0.0308594
1	1	-0.268189
1	1	0.153968
1	1	0.0139394
1	1	0.1586
1	1	0.0146878
1	1	-0.277921
1	1	-0.0388575
1	1	-0.0158275
1	1	0.324128
1	1	-0.0178458
1	1	0.0137699
1	1	-0.375462
1	1	0.130319
1	1	-0.0541293
1	1	0.571587
1	1	-0.123078
1	1	-0.189052
1	1	-0.248072
1	1	0.148821
1	1	-0.143908
1	1	0.635609
1	1	0.102823
1	1	0.339061
1	1	-0.246233
1	1	0.15972
1	1	-0.0120922
1	1	0.0595804
1	1	0.0742015
1	1	0.00325017
1	1	-0.00919761
1	1	-0.310994
1	1	0.291841
1	1	-0.111395
1	1	0.0980349
1	1	-0.124202
1	1	-0.0119529
1	1	0.0567438
1	1	-0.188972
1	1	0.307876
1	1	0.121126
1	1	-0.152476
1	1	0.161153
1	1	-0.00972219
1	1	-0.116108
1	1	-0.101865
1	1	-0.120732
1	1	0.348565
1	1	0.0569987
1	1	-0.088348
1	1	-0.0779108
1	1	0.0363139
1	1	0.0385096
1	1	-0.111065
1	1	0.0388183
1	1	-0.0834011
1	1	-0.0309402
1	1	0.0309401
1	1	-0.0139785
1	1	-0.0629071
1	1	-0.063034
1	1	0.00703317
1	1	0.0386489
1	1	-0.123928
1	1	0.0102515
1	1	-0.0332014
1	1	0.175955
1	1	-0.0270942
1	1	-0.0192229
1	1	-0.0990591
1	1	-0.152195
1	1	-0.206275
1	1	0.235073
1	1	-0.071579
1	1	0.0197041
1	1	0.0580089
1	1	0.0445517
1	1	0.394003
1	1	-0.169098
1	1	0.107285
1	1	-0.118231
1	1	0.298508
1	1	-0.0900551
1	1	0.112858
1	1	-0.201578
1	1	0.275519
1	1	0.0753798
1	1	0.147746
1	1	-0.082368
1	1	-0.0561207
1	1	-0.292518
1	1	-0.072827
1	1	0.230357
1	1	0.0949716
1	1	-0.192786
1	1	-0.10479
1	1	-0.176706
1	1	-0.0768995
1	1	0.0891518
1	1	0.230466
1	1	0.0609132
1	1	-0.07696
1	1	0.0523787
1	1	-0.110563
1	1	0.00664384
1	1	0.216699
1	1	-0.12989
1	1	0.156616
1	1	-0.0795303
1	1	-0.197998
1	1	-0.12155
1	1	-0.148321
1	1	0.070585
1	1	0.103119
1	1	-0.103331
1	1	-0.027444
1	1	0.0466781
1	1	-0.106047
1	1	-0.257512
1	1	-0.111063
1	1	-0.2109
1	1	-0.173331
1	1	-0.0745664
1	1	-0.0660896
1	1	-0.141548
1	1	-0.0381987
1	1	-0.103403
1	1	-0.279307
1	1	-0.109105
1	1	-0.222846
1	1	0.101709
1	1	0.00616721
1	1	-0.188464
1	1	-0.137563
1	1	-0.0069397
1	1	-0.352639
1	1	0.658933
1	1	-0.296961
1	1	0.0453209
1	1	-0.38816
1	1	-0.229234
1	1	0.174951
1	1	0.261345
1	1	0.015554
1	1	-0.181886
1	1	-0.0630189
1	1	0.29092
1	1	-0.246478
1	1	-0.0534778
1	1	-0.0205062
1	1	-0.383213
1	1	0.0584156
1	1	0.137891
1	1	-0.0163946
1	1	-0.127115
1	1	-0.0366026
1	1	-0.200822
1	1	0.0668533
1	1	-0.309063
1	1	0.506131
1	1	-0.0845094
1	1	-0.330966
1	1	-0.0783225
1	1	-0.0298345
1	1	0.0380253
1	1	0.239926
1	1	-0.0594279
1	1	0.0923847
1	1	0.376732
1	1	-0.106933
1	1	-0.0526614
1	1	0.00921879
1	1	-0.0356998
1	1	0.725017
1	1	-0.0127892
1	1	-0.26836
1	1	0.0169276
1	1	0.0787397
1	1	0.614407
1	1	-0.125584
1	1	-0.0736362
1	1	0.515096
1	1	-0.0427543
1	1	0.0191583
1	1	-0.0950753
1	1	-0.00362969
1	1	0.0615034
1	1	0.0466322
1	1	0.089803
1	1	-0.0594675
1	1	-0.204523
1	1	-0.0869889
1	1	-0.0346581
1	1	-0.0660611
1	1	0.00980152
1	1	-0.20259
1	1	-0.0533659
1	1	-0.136678
1	1	-0.0541061
1	1	-0.163754
1	1	0.606183
1	1	0.0437851
1	1	0.106154
1	1	-0.18715
1	1	-0.161241
1	1	-0.0805285
1	1	0.0900476
1	1	0.0300352
1	1	-0.0466672
1	1	-0.0836675
1	1	-0.278462
1	1	0.0166349
1	1	-0.0445887
1	1	-0.211283
1	1	-0.0465843
1	1	-0.00476666
1	1	-0.166139
1	1	0.0816817
1	1	-0.0890735
1	1	-0.0878005
1	1	0.0582761
1	1	-0.0469173
1	1	0.0892966
1	1	-0.195474
1	1	0.0290512
1	1	-0.245853
1	1	-0.0244342
1	1	-0.047329
1	1	-0.0835556
1	1	-0.0551429
1	1	-0.139352
1	1	0.028612
1	1	-0.181371
1	1	0.12585
1	1	0.104721
1	1	-0.106623
1	1	0.160843
1	1	0.0797319
1	1	-0.0949605
1	1	0.0284425
1	1	-0.14736
1	1	0.427368
1	1	-0.204611
1	1	-0.153745
1	1	0.129754
1	1	-0.125911
1	1	-0.127346
1	1	0.0849831
1	1	-0.168209
1	1	-0.00562099
1	1	0.0653772
1	1	0.306648
1	1	0.0568427
1	1	0.0343454
1	1	0.00257963
1	1	-0.110264
1	1	-0.151011
1	1	-0.06843
1	1	-0.119476
1	1	-0.132123
1	1	0.187827
1	1	-0.0792706
1	1	-0.160037
1	1	-0.082123
1	1	-0.293176
1	1	0.393539
1	1	0.164002
1	1	-0.169229
1	1	-0.0541632
1	1	-0.258383
1	1	-0.0298207
1	1	0.131536
1	1	-0.201027
1	1	-0.0854828
1	1	-0.275046
1	1	1.18522e-05
1	1	-0.0965158
1	1	-0.410272
1	1	-0.151355
1	1	-0.0701169
1	1	-0.127524
1	1	-0.106211
1	1	0.12317
1	1	-0.0383657
1	1	-0.131374
1	1	-0.000261901
1	1	0.00379053
1	1	-0.0302442
1	1	-0.222508
1	1	-0.178248
1	1	-0.0159703
1	1	0.0262736
1	1	-0.153167
1	1	-0.291675
1	1	0.159882
1	1	-0.215574
1	1	-0.177385
1	1	-0.178196
1	1	-0.218154
1	1	0.161
1	1	0.313454
1	1	-0.186577
1	1	-0.0688421
1	1	-0.199501
1	1	-0.122071
1	1	0.207878
1	1	-0.124653
1	1	-0.0440518
1	1	-0.129669
1	1	-0.159961
1	1	-0.193488
1	1	-0.347011
1	1	-0.0846957
1	1	-0.0105553
1	1	-0.232939
1	1	-0.123559
1	1	0.11116
1	1	0.0962888
1	1	-0.0517716
1	1	0.189115
1	1	0.0686916
1	1	-0.0449231
1	1	-0.15617
1	1	0.0618048
1	1	-0.116961
1	1	-0.0782603
1	1	-0.0909075
1	1	-0.0475266
1	1	-0.136171
1	1	-0.138082
1	1	0.18936
1	1	-0.0951252
1	1	-0.0958879
1	1	-0.383245
1	1	0.13649
1	1	0.055443
1	1	-0.177639
1	1	-0.000969317
1	1	-0.332312
1	1	-0.190705
1	1	0.183369
1	1	-0.122405
1	1	-0.0253424
1	1	-0.278101
1	1	-0.0191081
1	1	-0.110281
1	1	-0.324693
1	1	-0.00512958
1	1	-0.0149965
1	1	-0.0545564
1	1	-0.114621
1	1	-0.133896
1	1	0.0104914
1	1	0.0327133
1	1	-0.024737
1	1	-0.0882199
1	1	-0.199683
1	1	0.0770691
1	1	-0.107547
1	1	-0.273957
1	1	0.0903191
1	1	-0.0157412
1	1	-0.29473
1	1	-0.0459309
1	1	-0.135833
1	1	0.17154
1	1	0.244246
1	1	-0.304294
1	1	0.152771
1	1	0.101968
1	1	0.0916706
1	1	0.0185688
1	1	-0.248649
1	1	0.0344703
1	1	0.244849
1	1	0.181822
1	1	-0.23004
1	1	-0.135444
1	1	-0.304117
1	1	0.0617268
1	1	0.133944
1	1	0.738892
1	1	-0.0339847
1	1	-0.234231
1	1	-0.2188
1	1	-0.141027
1	1	-0.0533516
1	1	0.598865
1	1	0.0415943
1	1	0.165746
1	1	-0.313844
1	1	0.0286319
1	1	0.601793
1	1	0.109246
1	1	0.0929103
1	1	0.302311
1	1	-0.239491
1	1	-0.231643
1	1	0.0729991
1	1	0.0131314
1	1	-0.0686666
1	1	-0.0162069
1	1	-0.107656
1	1	-0.175489
1	1	-0.160744
1	1	0.057014
1	1	-0.201513
1	1	0.00545408
1	1	-0.157489
1	1	-0.243285
1	1	0.0769936
1	1	-0.253221
1	1	0.168841
1	1	-0.136094
1	1	0.0578206
1	1	0.20858
1	1	-0.195057
1	1	-0.208763
1	1	-0.176847
1	1	-0.238554
1	1	0.00154657
1	1	-0.213435
1	1	0.114361
1	1	0.114466
1	1	-0.0514745
1	1	0.286508
1	1	0.0388759
1	1	-0.301047
1	1	-0.153407
1	1	-0.117334
1	1	0.312168
1	1	-0.336148
1	1	-0.107523
1	1	0.0138297
1	1	-0.226278
1	1	0.0351154
1	1	-0.126733
1	1	-0.0410066
1	1	-0.0714149
1	1	-0.0874282
1	1	0.224872
1	1	-0.167786
1	1	-0.0396484
1	1	0.0220069
1	1	0.112596
1	1	0.253439
1	1	0.327191
1	1	0.0155978
1	1	0.214198
1	1	0.230031
1	1	0.0504442
1	1	-0.000508596
1	1	-0.115494
1	1	-0.168055
1	1	0.189267
1	1	0.120413
1	1	0.136757
1	1	0.0406313
1	1	-0.0852498
1	1	-0.0372784
1	1	-0.19396
1	1	-0.172648
1	1	-0.0735727
1	1	0.0331846
1	1	-0.0584539
1	1	0.302217
1	1	-0.0954497
1	1	-0.065372
1	1	0.238654
1	1	-0.0404931
1	1	0.159091
1	1	-0.000848123
1	1	-0.0339905
1	1	0.077533
1	1	0.104782
1	1	0.0264043
1	1	-0.147678
1	1	-0.0900222
1	1	0.0394956
1	1	0.0616556
1	1	-0.0213213
1	1	-0.250475
1	1	0.0266087
1	1	-0.208126
1	1	0.746718
1	1	0.583132
1	1	0.0201996
1	1	-0.0946856
1	1	-0.0716556
1	1	-0.00478911
1	1	0.548463
1	1	0.0410773
1	1	0.0310365
1	1	0.0724332
1	1	-0.108928
1	1	-0.0554586
1	1	-0.250875
1	1	-0.241793
1	1	0.15514
1	1	-0.217962
1	1	-0.0558253
1	1	0.0675764
1	1	-0.0191438
1	1	0.024027
1	1	0.426197
1	1	-0.10515
1	1	0.0746055
1	1	-0.0936439
1	1	0.107387
1	1	-0.200637
1	1	-0.00339724
1	1	-0.174583
1	1	0.0122611
1	1	0.537011
1	1	-0.0532485
1	1	0.312384
1	1	0.223558
1	1	0.118228
1	1	-0.125147
1	1	-0.171104
1	1	0.2573
1	1	0.373776
1	1	-0.0344307
1	1	0.0480914
1	1	-0.157996
1	1	0.141433
1	1	0.368369
1	1	0.0757847
1	1	0.0183245
1	1	-0.21897
1	1	-0.163373
1	1	0.14313
1	1	0.127882
1	1	0.0195245
1	1	-0.0310206
1	1	-0.29526
1	1	0.147285
1	1	0.153946
1	1	0.127214
1	1	-0.074645
1	1	-0.22537
1	1	-0.321827
1	1	0.00675525
1	1	0.0289771
1	1	0.177221
1	1	-0.108309
1	1	-0.394619
1	1	-0.00366382
1	1	-0.0403488
1	1	-0.310399
1	1	-0.00475883
1	1	0.296723
1	1	-0.0638802
1	1	-0.154011
1	1	0.133058
1	1	-0.281809
1	1	-0.114707
1	1	0.14615
1	1	-0.438526
1	1	0.0661097
1	1	0.0439357
1	1	-0.0337692
1	1	0.355252
1	1	-0.26737
1	1	0.202275
1	1	-0.351235
1	1	-0.192887
1	1	0.248438
1	1	-0.199139
1	1	-0.00922024
1	1	-0.348415
1	1	-0.0732617
1	1	-0.0732617
1	1	-0.0800264
1	1	0.00646233
1	1	-0.045776
1	1	-0.131991
1	1	0.194587
1	1	0.291367
1	1	-0.0982743
1	1	0.0930383
1	1	0.0120863
1	1	-0.0847722
1	1	-0.342967
1	1	-0.25317
1	1	0.349351
1	1	0.0512239
1	1	-0.239965
1	1	-0.178986
1	1	0.106608
1	1	0.0966453
1	1	-0.0210233
1	1	0.401189
1	1	-0.0908237
1	1	-0.0570246
1	1	-0.0704887
1	1	-0.101053
1	1	-0.0544092
1	1	-0.115921
1	1	-0.124069
1	1	-0.340775
1	1	0.0263285
1	1	-0.266592
1	1	0.0372034
1	1	-0.0896064
1	1	0.0684548
1	1	-0.20974
1	1	0.0168949
1	1	-0.15916
1	1	-0.337972
1	1	-0.0617221
1	1	-0.34492
1	1	-0.114304
1	1	0.213057
1	1	-0.0238124
1	1	0.148948
1	1	-0.284667
1	1	-0.0795465
1	1	-0.104762
1	1	-0.337301
1	1	0.256511
1	1	-0.0783629
1	1	0.0383823
1	1	-0.195495
1	1	-0.0465895
1	1	-0.119944
1	1	-0.0446516
1	1	-0.107847
1	1	0.154097
1	1	0.0433986
1	1	0.0176758
1	1	0.15343
1	1	0.0621354
1	1	-0.159701
1	1	-0.1621
1	1	-0.214332
1	1	-0.0343697
1	1	-0.0361216
1	1	-0.0730858
1	1	0.183176
1	1	-0.00278195
1	1	-0.0998892
1	1	-0.163216
1	1	-0.228946
1	1	0.0677431
1	1	-0.383674
1	1	-0.0272114
1	1	-0.0888526
1	1	-0.0896153
1	1	-0.289062
1	1	-0.0634832
1	1	-0.0854803
1	1	-0.0240888
1	1	-0.21119
1	1	-0.395122
1	1	-0.324852
1	1	0.187849
1	1	-0.0295489
1	1	0.0545598
1	1	-0.420717
1	1	-0.0787927
1	1	-0.177829
1	1	-0.239602
1	1	0.385043
1	1	0.0592653
1	1	0.113575
1	1	-0.0340404
1	1	-0.20292
1	1	-0.186719
1	1	-0.227344
1	1	-0.0193605
1	1	0.13538
1	1	-0.118251
1	1	0.0054489
1	1	-0.101274
1	1	-0.345963
1	1	0.178413
1	1	0.0625532
1	1	-0.368033
1	1	-0.12765
1	1	-0.217263
1	1	0.176468
1	1	0.164458
1	1	0.224217
1	1	-0.168769
1	1	-0.00184234
1	1	-0.0221073
1	1	0.0490259
1	1	-0.0204309
1	1	0.129192
1	1	0.0866633
1	1	0.144847
1	1	-0.140967
1	1	0.00262972
1	1	0.0831739
1	1	-0.0671288
1	1	-0.148855
1	1	0.371361
1	1	0.0416782
1	1	0.110389
1	1	0.0504485
1	1	-0.0825121
1	1	0.208153
1	1	-0.245781
1	1	0.189345
1	1	0.0612699
1	1	-0.136003
1	1	-0.202785
1	1	0.138343
1	1	-0.0996358
1	1	-0.0131436
1	1	-0.0316033
1	1	0.356801
1	1	-0.190218
1	1	0.111289
1	1	-0.274962
1	1	-0.0234027
1	1	0.175687
1	1	0.0014763
1	1	-0.0046658
1	1	-0.121091
1	1	-0.0628798
1	1	-0.0991064
1	1	-0.0930695
1	1	-0.0948214
1	1	0.0389606
1	1	-0.0570406
1	1	0.0144855
1	1	0.0535784
1	1	-0.0548056
1	1	-0.0766817
1	1	0.136983
1	1	-0.0733941
1	1	-0.250169
1	1	0.0320889
1	1	0.019862
1	1	-0.0366752
1	1	0.0276747
1	1	0.0286509
1	1	-0.0841798
1	1	-0.106177
1	1	-0.241459
1	1	0.0398631
1	1	0.124024
1	1	0.499382
1	1	-0.00313432
1	1	-0.207699
1	1	-0.282522
1	1	0.134155
1	1	-0.0339801
1	1	0.015081
1	1	-0.236728
1	1	-0.158027
1	1	-0.21161
1	1	0.523458
1	1	-0.0468802
1	1	0.264179
1	1	0.106659
1	1	0.0901579
1	1	-0.0479137
1	1	-0.0302014
1	1	0.403746
1	1	-0.0231043
1	1	-0.114114
1	1	0.16399
1	1	-0.082579
1	1	-0.159839
1	1	-0.0668397
1	1	-0.0608028
1	1	0.176983
1	1	-0.0851718
1	1	-0.101185
1	1	-0.23838
1	1	0.13513
1	1	0.0466692
1	1	0.0666889
1	1	-0.119035
1	1	-0.196923
1	1	-0.0363747
1	1	0.0581101
1	1	-0.231211
1	1	-0.0763536
1	1	-0.0230565
1	1	0.169801
1	1	-0.100901
1	1	-0.0752838
1	1	-0.0925062
1	1	-0.0956273
1	1	0.178266
1	1	0.0715118
1	1	-0.052634
1	1	-0.127335
1	1	0.133423
1	1	0.0345625
1	1	0.0151645
1	1	-0.0848221
1	1	0.225314
1	1	0.128471
1	1	0.202982
1	1	-0.0807104
1	1	0.178656
1	1	-0.162612
1	1	0.210554
1	1	-0.00496808
1	1	-0.041862
1	1	-0.0993123
1	1	-0.0810434
1	1	0.216412
1	1	0.129903
1	1	0.116597
1	1	-0.0300433
1	1	-0.132864
1	1	-0.145512
1	1	0.170555
1	1	0.125745
1	1	0.28305
1	1	-0.135457
1	1	-0.227325
1	1	-0.010892
1	1	0.143838
1	1	0.0639221
1	1	0.304768
1	1	0.0259298
1	1	-0.0919695
1	1	0.0346298
1	1	0.0819188
1	1	0.0632016
1	1	0.074122
1	1	0.0267917
1	1	-0.0367046
1	1	-0.175742
1	1	-0.215701
1	1	0.108964
1	1	-0.0370407
1	1	0.164148
1	1	0.0480265
1	1	-0.197048
1	1	0.269526
1	1	0.233297
1	1	-0.298745
1	1	0.243996
1	1	-0.0669811
1	1	-0.219256
1	1	-0.191035
1	1	-0.0279023
1	1	-0.16625
1	1	-0.0298979
1	1	-0.0652494
1	1	0.0190936
1	1	-0.287662
1	1	-0.0086183
1	1	-0.0711141
1	1	0.046616
1	1	-0.0989129
1	1	-0.135217
1	1	-0.0190374
1	1	-0.268044
1	1	-0.125406
1	1	-0.0077478
1	1	-0.236771
1	1	-0.143581
1	1	0.0229507
1	1	0.189243
1	1	-0.0101245
1	1	-0.105311
1	1	0.0445736
1	1	-0.181974
1	1	0.0507362
1	1	-0.0465936
1	1	0.0907013
1	1	-0.123151
1	1	-0.118268
1	1	0.142037
1	1	-0.0967899
1	1	0.282411
1	1	0.0869102
1	1	0.034955
1	1	0.0576813
1	1	-0.23441
1	1	0.403994
1	1	0.00545408
1	1	-0.0846288
1	1	0.490206
1	1	-0.353808
1	1	-0.0421377
1	1	-0.323738
1	1	0.026205
1	1	-0.115215
1	1	0.134559
1	1	0.0294233
1	1	-0.143319
1	1	-0.324358
1	1	0.303314
1	1	0.155155
1	1	0.196795
1	1	-0.0473667
1	1	-0.0331234
1	1	-0.277169
1	1	-0.320664
1	1	-0.0495366
1	1	-0.0185744
1	1	-0.0810302
1	1	-0.341271
1	1	-0.0702482
1	1	-0.100357
1	1	-0.107523
1	1	0.0138297
1	1	0.135744
1	1	0.115522
1	1	0.223179
1	1	-0.128644
1	1	-0.154283
1	1	-0.0874282
1	1	-0.162693
1	1	-0.306921
1	1	-0.231989
1	1	0.0451446
1	1	0.123363
1	1	0.0661097
1	1	0.213859
1	1	-0.0796609
1	1	0.152287
1	1	-0.130259
1	1	-0.299371
1	1	-0.279335
1	1	-0.0225683
1	1	-0.0938069
1	1	-0.16749
1	1	0.152649
1	1	0.0632819
1	1	0.201554
1	1	0.0450052
1	1	-0.00146216
1	1	0.0906015
1	1	0.160977
1	1	0.0288988
1	1	-0.107377
1	1	-0.195427
1	1	0.250611
1	1	0.0399996
1	1	-0.108015
1	1	0.0700387
1	1	-0.0771333
1	1	0.0499673
1	1	-0.0451826
1	1	-0.0380087
1	1	0.17122
1	1	0.0732374
1	1	-0.216741
1	1	0.185666
1	1	-0.3048
1	1	0.177664
1	1	0.0808575
1	1	0.214396
1	1	0.130568
1	1	0.100678
1	1	-0.0877449
1	1	0.198105
1	1	0.057245
1	1	0.143561
1	1	-0.0672268
1	1	0.0867232
1	1	-0.0863468
1	1	-0.0376509
1	1	-0.0796706
1	1	0.366157
1	1	0.266206
1	1	-0.0982592
1	1	-0.0495308
1	1	0.00888153
1	1	-0.00334536
1	1	-0.133485
1	1	0.0374215
1	1	0.329284
1	1	-0.0278316
1	1	-0.00255931
1	1	0.221489
1	1	-0.0947339
1	1	-0.199972
1	1	-0.0673691
1	1	0.231125
1	1	0.0567064
1	1	0.321715
1	1	0.0318297
1	1	0.0317177
1	1	0.302254
1	1	0.170171
1	1	0.143002
1	1	0.199286
1	1	-0.0913238
1	1	-0.3477
1	1	-0.0852165
1	1	-0.0773452
1	1	0.136109
1	1	-0.21926
1	1	-0.118084
1	1	-0.130366
1	1	0.237959
1	1	0.0605338
1	1	0.610185
1	1	-0.0875451
1	1	-0.202294
1	1	0.0159635
1	1	-0.100652
1	1	-0.107306
1	1	-0.0650621
1	1	0.382881
1	1	0.135244
1	1	-0.0246002
1	1	0.161218
1	1	-0.156375
1	1	0.00815342
1	1	0.0806042
1	1	-0.258815
1	1	0.0031853
1	1	-0.0216099
1	1	0.301733
1	1	0.360317
1	1	-0.0247583
1	1	-0.0749976
1	1	-0.0807341
1	1	0.110869
1	1	-0.176707
1	1	-0.00283245
1	1	0.136659
1	1	-0.0798826
1	1	0.00779743
1	1	-0.217139
1	1	-0.217997
1	1	-0.11564
1	1	0.226046
1	1	0.163582
1	1	0.226928
1	1	-0.328875
1	1	-0.174967
1	1	-0.236957
1	1	0.226423
1	1	-0.349836
1	1	0.170843
1	1	-0.187165
1	1	-0.0785037
1	1	-0.364659
1	1	-0.0843623
1	1	-0.00760203
1	1	0.281787
1	1	-0.120338
1	1	0.0967965
1	1	-0.394178
1	1	-0.29573
1	1	-0.218469
1	1	0.13503
1	1	-0.145514
1	1	-0.316338
1	1	-0.0793968
1	1	-0.171062
1	1	-0.249327
1	1	0.0788125
1	1	-0.0820974
1	1	-0.0544402
1	1	0.188468
1	1	-0.129272
1	1	0.150999
1	1	0.138989
1	1	-0.0168155
1	1	-0.343034
1	1	-0.147097
1	1	0.134846
1	1	0.414134
1	1	-0.028728
1	1	-0.0308579
1	1	-0.080289
1	1	0.468819
1	1	0.0029789
1	1	-0.21375
1	1	-0.202791
1	1	0.0978509
1	1	0.606169
1	1	0.116953
1	1	-0.0144839
1	1	-0.1556
1	1	0.232084
1	1	0.182661
1	1	0.0203751
1	1	-0.0697662
1	1	0.148479
1	1	0.0238289
1	1	0.271002
1	1	-0.029894
1	1	-0.203758
1	1	-0.0915284
1	1	-0.0124289
1	1	0.130745
1	1	-0.075263
1	1	0.300778
1	1	0.259815
1	1	0.10199
1	1	0.00205349
1	1	-0.0293337
1	1	-0.179415
1	1	0.526212
1	1	-0.113641
1	1	0.260615
1	1	-0.274554
1	1	0.160146
1	1	0.291876
1	1	-0.0517629
1	1	-0.0845913
1	1	0.0766387
1	1	-0.311456
1	1	-0.149134
1	1	0.232838
1	1	0.0825361
1	1	-0.0113675
1	1	-0.051378
1	1	-0.155092
1	1	-0.23519
1	1	0.503724
1	1	-0.145654
1	1	0.063279
1	1	-0.0818683
1	1	-0.263455
1	1	-0.017574
1	1	-0.0589368
1	1	0.0172246
1	1	0.042937
1	1	0.0627126
1	1	0.378181
1	1	-0.0853994
1	1	0.0998431
1	1	-0.0605572
1	1	-0.142714
1	1	-0.0729704
1	1	0.607115
1	1	-0.331124
1	1	-0.0880006
1	1	-0.202615
1	1	-0.0588499
1	1	0.00303033
1	1	0.379154
1	1	-0.0188583
1	1	-0.101754
1	1	-0.0208766
1	1	0.109665
1	1	-0.171545
1	1	0.0695767
1	1	-0.0719216
1	1	-0.347316
1	1	0.0240033
1	1	0.0312691
1	1	-0.22937
1	1	-0.119264
1	1	-0.191224
1	1	-0.110964
1	1	0.129316
1	1	-0.109026
1	1	0.467172
1	1	-0.068143
1	1	-0.189232
1	1	0.0480446
1	1	0.10076
1	1	0.00361306
1	1	0.0494001
1	1	0.44032
1	1	-0.0119661
1	1	-0.0987444
1	1	0.099594
1	1	-0.143313
1	1	-0.0627154
1	1	0.382448
1	1	-0.252092
1	1	0.0289269
1	1	0.247093
1	1	-0.0709519
1	1	0.215223
1	1	0.191444
1	1	-0.0555954
1	1	-0.150805
1	1	0.0614283
1	1	-0.0820285
1	1	0.191368
1	1	0.00365463
1	1	-0.239295
1	1	0.129398
1	1	0.338008
1	1	-0.312289
1	1	-0.217552
1	1	-0.157484
1	1	0.0589244
1	1	0.245616
1	1	0.0702143
1	1	0.207331
1	1	0.198282
1	1	0.0773827
1	1	0.516906
1	1	0.237235
1	1	-0.044275
1	1	-0.0987116
1	1	-0.235141
1	1	0.628194
1	1	0.0475097
1	1	0.12052
1	1	0.231437
1	1	-0.297483
1	1	-0.0104286
1	1	-0.35811
1	1	-0.0293431
1	1	0.102809
1	1	-0.0538259
1	1	0.0563428
1	1	0.0983293
1	1	-0.150579
1	1	0.109838
1	1	0.0117725
1	1	-0.0136432
1	1	0.0588578
1	1	0.0260017
1	1	-0.0790793
1	1	0.444284
1	1	0.0647552
1	1	0.237665
1	1	-0.140964
1	1	-0.240714
1	1	-0.231776
1	1	0.246845
1	1	-0.0710051
1	1	0.3042
1	1	0.125103
1	1	-0.0895937
1	1	-0.0989325
1	1	-0.232299
1	1	-0.454852
1	1	-0.12482
1	1	0.0449317
1	1	0.129348
1	1	0.125934
1	1	-0.0710051
1	1	0.233543
1	1	0.180512
1	1	-0.21618
1	1	0.110264
1	1	0.0473887
1	1	-0.249749
1	1	0.0273059
1	1	-0.137964
1	1	0.105162
1	1	0.0280061
1	1	-0.259481
1	1	0.249175
1	1	-0.135451
1	1	0.199367
1	1	-0.159046
1	1	-0.0550274
1	1	0.151964
1	1	-0.143183
1	1	0.333632
1	1	0.08509
1	1	-0.180718
1	1	-0.171636
1	1	-0.164638
1	1	-0.147805
1	1	-0.0560755
1	1	-0.00595092
1	1	0.435545
1	1	-0.160901
1	1	-0.229842
1	1	-0.103982
1	1	0.0735176
1	1	0.488263
1	1	-0.273747
1	1	0.0967174
1	1	-0.171048
1	1	-0.173448
1	1	0.00540737
1	1	-0.149685
1	1	-0.151596
1	1	-0.0943671
1	1	-0.0295559
1	1	-0.033997
1	1	0.143588
1	1	0.193543
1	1	0.0120587
1	1	-0.0535784
1	1	-0.292843
1	1	-0.379056
1	1	-0.0224359
1	1	-0.175546
1	1	0.279243
1	1	-0.048869
1	1	0.0308362
1	1	0.0909547
1	1	-0.248185
1	1	0.041466
1	1	-0.106213
1	1	-0.166671
1	1	0.0667571
1	1	-0.17284
1	1	0.0489762
1	1	-0.184531
1	1	0.484636
1	1	-0.137214
1	1	0.125767
1	1	0.19254
1	1	-0.193723
1	1	-0.0872229
1	1	0.00919333
1	1	0.00907387
1	1	-0.241031
1	1	-0.0493132
1	1	-0.0377629
1	1	0.086806
1	1	-0.100077
1	1	0.251415
1	1	-0.0269405
1	1	-0.0974592
1	1	-0.168851
1	1	-0.234468
1	1	-0.206086
1	1	0.0815446
1	1	-0.140475
1	1	0.199843
1	1	-0.229091
1	1	-0.0292691
1	1	0.0891594
1	1	0.143343
1	1	-0.122559
1	1	0.0316646
1	1	-0.175262
1	1	-0.325641
1	1	-0.0659074
1	1	-0.237998
1	1	0.116823
1	1	-0.0936165
1	1	-0.0238416
1	1	-0.0282827
1	1	0.164194
1	1	0.0569785
1	1	0.163804
1	1	-0.118103
1	1	0.0470798
1	1	-0.29189
1	1	0.0684194
1	1	-0.179759
1	1	-0.152461
1	1	0.0276393
1	1	0.186953
1	1	-0.0431841
1	1	-0.335947
1	1	-0.0215893
1	1	-0.100498
1	1	-0.240949
1	1	0.0823989
1	1	0.00989699
1	1	0.142737
1	1	0.0272705
1	1	0.0779813
1	1	-0.0645828
1	1	-0.161869
1	1	-0.0451705
1	1	0.221513
1	1	-0.214908
1	1	0.374067
1	1	-0.159355
1	1	-0.227974
1	1	0.0548461
1	1	0.00719609
1	1	-0.215814
1	1	-0.312973
1	1	0.00238712
1	1	-0.078076
1	1	-0.206117
1	1	0.0277261
1	1	-0.123549
1	1	0.0637367
1	1	-0.0799801
1	1	-0.100215
1	1	0.0316091
1	1	-0.0117487
1	1	0.299895
1	1	0.577042
1	1	-0.0914287
1	1	0.254007
1	1	-0.147214
1	1	0.231745
1	1	-0.0349109
1	1	0.153755
1	1	-0.172555
1	1	-0.173589
1	1	-0.0897473
1	1	0.0436965
1	1	0.194989
1	1	0.0192213
1	1	-0.00970769
1	1	0.0253839
1	1	0.186382
1	1	-0.074495
1	1	0.0154852
1	1	0.14984
1	1	0.0368248
1	1	0.17496
1	1	-0.0299765
1	1	0.0633688
1	1	0.0114137
1	1	-0.14273
1	1	-0.199962
1	1	-0.0531839
1	1	0.0337447
1	1	-0.05888
1	1	-0.0326139
1	1	0.0658259
1	1	-0.194395
1	1	0.139151
1	1	-0.0703472
1	1	-0.0752435
1	1	-0.0760062
1	1	-0.264111
1	1	0.00693465
1	1	-0.144797
1	1	-0.151638
1	1	-0.19191
1	1	-0.229317
1	1	0.0295844
1	1	0.480949
1	1	0.0593012
1	1	-0.144732
1	1	-0.315202
1	1	-0.18486
1	1	-0.090399
1	1	-0.21465
1	1	-0.0625656
1	1	-0.00123406
1	1	0.115842
1	1	0.184135
1	1	-0.0443882
1	1	-0.167439
1	1	-0.125257
1	1	-0.105646
1	1	-0.00156705
1	1	0.171519
1	1	-0.204917
1	1	0.131309
1	1	0.0521752
1	1	0.020916
1	1	-0.0687774
1	1	-0.262609
1	1	-0.0321685
1	1	-0.280014
1	1	0.0185393
1	1	-0.153333
1	1	0.143234
1	1	-0.0855264
1	1	0.00609548
1	1	-0.0807009
1	1	0.0456213
1	1	-0.332827
1	1	-0.0874806
1	1	0.166879
1	1	0.148162
1	1	0.0221287
1	1	0.0481498
1	1	0.122843
1	1	-0.0154821
1	1	-0.136692
1	1	-0.00107874
1	1	-0.227721
1	1	-0.0659261
1	1	-0.0567355
1	1	0.0304075
1	1	-0.205775
1	1	-0.156266
1	1	-0.233459
1	1	-0.0426452
1	1	-0.0800298
1	1	-0.00289625
1	1	-0.0934137
1	1	-0.0544562
1	1	0.00617436
1	1	-0.00979836
1	1	0.0988688
1	1	-0.0316869
1	1	0.0435546
1	1	-0.0337053
1	1	-0.185111
1	1	0.00461354
1	1	-0.0304869
1	1	-0.00689855
1	1	0.0632583
1	1	-0.0712275
1	1	-0.0633562
1	1	0.000141134
1	1	-0.117262
1	1	-0.260593
1	1	-0.116377
1	1	0.0291999
1	1	0.0723707
1	1	0.119815
1	1	0.00381329
1	1	-0.0279525
1	1	0.190752
1	1	0.331284
1	1	-0.00921563
1	1	-0.138717
1	1	-0.151365
1	1	-0.0247948
1	1	0.0807831
1	1	0.264609
1	1	-0.229171
1	1	-0.157323
1	1	-0.0725697
1	1	-0.0189934
1	1	-0.0658935
1	1	0.347519
1	1	-0.00517129
1	1	0.0061995
1	1	0.189347
1	1	0.116087
1	1	-0.148802
1	1	-0.0392621
1	1	0.0609596
1	1	0.377225
1	1	0.069123
1	1	-0.0658935
1	1	0.0196343
1	1	0.0313355
1	1	-0.00157092
1	1	-0.0418996
1	1	0.157817
1	1	0.108671
1	1	-0.170837
1	1	0.247801
1	1	0.0455816
1	1	-0.135193
1	1	-0.0923631
1	1	0.453437
1	1	0.0444911
1	1	0.119055
1	1	0.0430573
1	1	-0.169827
1	1	0.126223
1	1	0.2122
1	1	0.0146048
1	1	-0.370363
1	1	0.0443216
1	1	-0.169327
1	1	-0.0543669
1	1	0.0395126
1	1	0.515461
1	1	0.13046
1	1	-0.00741673
1	1	-0.0172836
1	1	-0.204451
1	1	0.0317078
1	1	0.0809539
1	1	-0.0597728
1	1	0.19313
1	1	-0.300939
1	1	-0.0854577
1	1	-0.0516514
1	1	-0.00726409
1	1	-0.104785
1	1	0.111769
1	1	-0.0732497
1	1	-0.221634
1	1	0.0216164
1	1	-0.214102
1	1	-0.133071
1	1	-0.0758425
1	1	-0.330856
1	1	-0.0896074
1	1	0.157482
1	1	0.0625095
1	1	0.0890401
1	1	-0.175532
1	1	-0.0285427
1	1	-0.115727
1	1	-0.163108
1	1	-0.228393
1	1	0.078067
1	1	-0.160847
1	1	0.110003
1	1	-0.1003
1	1	-0.227345
1	1	-0.233785
1	1	-0.24591
1	1	-0.274875
1	1	0.159105
1	1	-0.154315
1	1	-0.0799684
1	1	-0.0362842
1	1	0.339677
1	1	-0.0586948
1	1	-0.136584
1	1	0.00259923
1	1	0.111375
1	1	-0.170485
1	1	-0.153058
1	1	-0.192781
1	1	0.100819
1	1	0.169123
1	1	-0.331391
1	1	-0.219783
1	1	-0.183935
1	1	0.0165289
1	1	0.113315
1	1	0.124596
1	1	0.0129011
1	1	0.0268769
1	1	-0.325457
1	1	0.114353
1	1	-0.0146924
1	1	-0.144841
1	1	-0.0590108
1	1	-0.0471173
1	1	-0.217405
1	1	0.00189126
1	1	-0.0569179
1	1	-0.047865
1	1	-0.0166511
1	1	-0.217631
1	1	-0.0153493
1	1	-0.0457256
1	1	-0.135413
1	1	-0.0914818
1	1	-0.0361812
1	1	-0.158603
1	1	-0.302675
1	1	0.289818
1	1	-0.165534
1	1	-0.128206
1	1	-0.0239625
1	1	-0.302392
1	1	-0.0121037
1	1	-0.166589
1	1	-0.175132
1	1	0.299985
1	1	-0.0785602
1	1	-0.263918
1	1	0.130332
1	1	-0.0821602
1	1	-0.280797
1	1	0.03577
1	1	-0.170485
1	1	-0.0860386
1	1	0.0323426
1	1	-0.0183196
1	1	-0.0191206
1	1	-0.25284
1	1	0.0979445
1	1	-0.233588
1	1	0.010454
1	1	0.191491
1	1	-0.0702843
1	1	0.075026
1	1	-0.0837333
1	1	-0.0986909
1	1	-0.104751
1	1	-0.0248401
1	1	-0.414785
1	1	-0.0716297
1	1	-0.0129484
1	1	0.130099
1	1	-0.155223
1	1	-0.0511357
1	1	-0.0512626
1	1	0.291927
1	1	0.0566406
1	1	0.130632
1	1	-0.137046
1	1	-0.0946916
1	1	-0.283054
1	1	0.0699048
1	1	0.161793
1	1	0.135061
1	1	0.0244993
1	1	-0.0499393
1	1	-0.226572
1	1	-0.0598075
1	1	-0.154765
1	1	0.0822209
1	1	0.0625435
1	1	-0.216614
1	1	-0.163547
1	1	-0.0307582
1	1	-0.385119
1	1	0.0953016
1	1	-0.018063
1	1	0.0339353
1	1	-0.0482527
1	1	-0.240915
1	1	0.093141
1	1	-0.104244
1	1	-0.101996
1	1	-0.269805
1	1	-0.179623
1	1	-0.0967852
[truncated: 285 more rows]
