# Supplementary material for: Social organization of a solitary carnivore: spatial behaviour, interactions and relatedness in the slender mongoose
Source: R Soc Open Sci. 2019 May 8;6(5):182160. doi: 10.1098/rsos.182160 (PMC6549956; doi:10.1098/rsos.182160)
Supplement: Data file: Sleeping range and overlap calculations [file rsos182160supp8.xlsx]

## Sheet: explanations
Requirements:
- at least 6 months of tracking and 30 datapoints
animals that do not meet these requirements are marked red and excluded in calculations
animals that do not meet one of the above requirements are marked yellow
m	male
f	female
m-m	male -male overlap
f-f	female-female overlap
f-m	female-male overlap
m-f	male-female overlap
breeding	breeding season (october till march)
non-breeding	nonbreeding season (april toll september)
Animal IDs
All animals have a code and a name. Codes are a unique combination of letters and a number, f.ex. SMM03.
The first letter is always a "S" - meaning it is a slender mongoose
Second letter denominates the spatial group/area an animal belongs to (in our example M stands for the M (Madiba) area
Third letter tells you whether it is a male or a female (SMM03 is a male)
The number is given each animal on ist first capture, numbers are give consecutively to animals in an area, e.g. SMM03 is the third animal caught in that area
Areas/spatial groups
All have a name and a letter, e.g. Africa - A; Constellations - C
href kernels are given in hectare, meaning 544.8607 equals 544.86 hectares or 5.45 sqkms

## Sheet: all datapoints
	ID	X	Y
	SAM03	581053	7013003
	SAM03	581053	7013003
	SAM03	581256	7013717
	SAM03	581053	7013003
	SAM03	581053	7013003
	SAM03	581124	7014744
	SAM03	582153	7014777
	SAM03	582147	7015428
	SAM03	581598	7014133
	SAM03	581598	7014133
	SAM03	581220	7012601
	SAM03	581220	7012601
	SAM03	581220	7012601
	SAM03	581220	7012601
	SAM03	582180	7014808
	SAM03	581220	7012601
	SAM03	581220	7012601
	SAM03	581220	7012601
	SAM03	581053	7013003
	SAM03	581609	7013475
	SAM03	581598	7014133
	SAM03	581598	7014133
	SAM03	581220	7012601
	SAM03	581220	7012601
	SAM03	581314	7013824
	SAM03	581053	7013003
	SAM03	581220	7012601
	SAM03	581820	7013438
	SAM03	581559	7015166
	SAM03	581220	7012601
	SAM03	581220	7012601
	SAM03	581820	7013438
	SAM03	581878	7013411
	SAM03	581820	7013438
	SAM03	581559	7015166
	SAM03	581559	7015166
	SAM03	581820	7013438
	SAM03	581220	7012601
	SAM03	581220	7012601
	SAM03	581559	7015166
	SAM03	581220	7012601
	SAM03	581952	7013369
	SAM03	581220	7012601
	SAM03	581820	7013438
	SAM03	581732	7013037
	SAM03	581820	7013438
	SAM03	581220	7012601
	SAM03	581314	7013824
	SAM03	582874	7013727
	SAM03	581492	7014552
	SAM03	581732	7013037
	SAM03	581004	7013912
	SAM03	581220	7012601
	SAM03	581220	7012601
	SAM03	581220	7012601
	SAM03	581820	7013438
	SAM03	581096	7012646
	SAM03	581053	7013003
	SAM03	582015	7014041
	SAM03	581053	7013003
	SAM03	581053	7013003
	SAM03	581053	7013003
	SAM03	581096	7012646
	SAM03	581326	7013179
	SAM03	581053	7013003
	SAM03	581053	7013003
	SAM03	581004	7013912
	SAM03	581482	7013263
	SAM03	581878	7013411
	SAM03	581482	7013263
	SAM03	581901	7013280
SAM03 Anzahl	71
	SBF01	583743	7014967
	SBF01	583802	7015980
	SBF01	583530	7015859
	SBF01	583530	7015859
	SBF01	583530	7015859
	SBF01	583530	7015859
	SBF01	583802	7015980
	SBF01	583802	7015980
	SBF01	584616	7015104
	SBF01	585104	7014692
	SBF01	584604	7015060
	SBF01	583802	7015980
	SBF01	583060	7015461
	SBF01	583802	7015980
	SBF01	583060	7015461
	SBF01	583060	7015461
	SBF01	583060	7015461
	SBF01	583530	7015859
	SBF01	583530	7015859
	SBF01	583802	7015980
	SBF01	583802	7015980
	SBF01	583584	7015315
	SBF01	583584	7015315
	SBF01	583530	7015859
	SBF01	584616	7015104
	SBF01	583530	7015859
	SBF01	583584	7015315
	SBF01	583584	7015315
	SBF01	583584	7015315
	SBF01	583152	7015633
	SBF01	583584	7015315
	SBF01	583584	7015315
	SBF01	583802	7015980
	SBF01	583584	7015315
	SBF01	583584	7015315
	SBF01	583530	7015859
	SBF01	583802	7015980
	SBF01	583530	7015859
	SBF01	583530	7015859
	SBF01	583530	7015859
	SBF01	583743	7014967
	SBF01	583584	7015315
	SBF01	583530	7015859
	SBF01	583530	7015859
	SBF01	583584	7015315
	SBF01	583584	7015315
	SBF01	583843	7015512
	SBF01	583530	7015859
	SBF01	583584	7015315
	SBF01	583584	7015315
	SBF01	583530	7015859
	SBF01	583843	7015512
	SBF01	583584	7015315
	SBF01	583743	7014967
	SBF01	583530	7015859
	SBF01	583530	7015859
	SBF01	583530	7015859
	SBF01	583530	7015859
	SBF01	583584	7015315
	SBF01	583530	7015859
	SBF01	583530	7015859
	SBF01	583530	7015859
	SBF01	583530	7015859
	SBF01	583530	7015859
	SBF01	583843	7015512
	SBF01	583530	7015859
	SBF01	583515	7015852
	SBF01	583530	7015859
	SBF01	583066	7015799
	SBF01	583653	7015512
	SBF01	583515	7015852
	SBF01	583515	7015852
	SBF01	583515	7015852
	SBF01	583515	7015852
	SBF01	583515	7015852
	SBF01	583537	7015843
	SBF01	583584	7015315
	SBF01	583584	7015315
	SBF01	583656	7015678
	SBF01	583941	7015614
	SBF01	584174	7015453
	SBF01	583842	7014995
	SBF01	583822	7015218
	SBF01	583989	7015262
	SBF01	584333	7015494
	SBF01	584068	7015250
	SBF01	584068	7015250
	SBF01	583688	7015049
	SBF01	583688	7015049
	SBF01	583867	7015025
	SBF01	583692	7015288
	SBF01	583688	7015049
	SBF01	583628	7015105
	SBF01	583558	7015398
	SBF01	583338	7015668
	SBF01	583941	7015238
	SBF01	583989	7015262
	SBF01	584068	7015164
	SBF01	583989	7015262
	SBF01	583843	7015512
	SBF01	584486	7015478
	SBF01	584676	7015037
	SBF01	584676	7015037
	SBF01	584068	7015250
	SBF01	584174	7015453
	SBF01	583688	7015049
	SBF01	583312	7015675
	SBF01	583628	7015105
	SBF01	583678	7015057
	SBF01	583688	7015049
	SBF01	583628	7015105
	SBF01	583822	7015218
	SBF01	583867	7015025
	SBF01	584174	7015453
	SBF01	583688	7015049
	SBF01	583888	7014889
	SBF01	583838	7014954
	SBF01	583867	7015025
	SBF01	583688	7015049
	SBF01	583338	7015668
	SBF01	583688	7015049
	SBF01	583688	7015049
	SBF01	583692	7015288
	SBF01	583743	7014967
	SBF01	583584	7015315
	SBF01	583867	7015025
	SBF01	583515	7015852
	SBF01	583515	7015852
	SBF01	583515	7015852
	SBF01	583530	7015859
	SBF01	583515	7015852
	SBF01	583515	7015852
	SBF01	583515	7015852
	SBF01	583515	7015852
	SBF01	583515	7015852
	SBF01	583515	7015852
	SBF01	583515	7015852
	SBF01	583469	7015721
	SBF01	583338	7015668
	SBF01	583558	7015398
	SBF01	583558	7015398
	SBF01	583558	7015398
	SBF01	583558	7015398
	SBF01	583558	7015398
	SBF01	583629	7015418
	SBF01	583558	7015398
	SBF01	583629	7015418
	SBF01	583761	7015152
	SBF01	583761	7015152
	SBF01	583761	7015152
	SBF01	583867	7015025
	SBF01	583761	7015152
	SBF01	583312	7015675
	SBF01	583312	7015675
	SBF01	583688	7015049
	SBF01	583628	7015105
	SBF01	583628	7015105
SBF01 Anzahl	157
	SBF09	583761	7015152
	SBF09	583761	7015152
	SBF09	583743	7014967
	SBF09	583688	7015049
	SBF09	583769	7014780
	SBF09	583743	7014967
	SBF09	584068	7015250
	SBF09	583628	7015105
	SBF09	583688	7015049
	SBF09	583629	7015418
	SBF09	583743	7014967
	SBF09	583743	7014967
	SBF09	583688	7015049
	SBF09	583584	7015315
	SBF09	584068	7015250
	SBF09	584068	7015250
	SBF09	584068	7015250
	SBF09	583843	7015512
	SBF09	583653	7015512
	SBF09	583377	7015650
	SBF09	583688	7015049
	SBF09	583688	7015049
	SBF09	583725	7015495
	SBF09	583312	7015675
	SBF09	583843	7015512
	SBF09	583628	7015105
	SBF09	583584	7015315
	SBF09	583584	7015315
	SBF09	583584	7015315
	SBF09	583584	7015315
	SBF09	583584	7015315
	SBF09	583515	7015852
	SBF09	583584	7015315
	SBF09	583515	7015852
	SBF09	583709	7015046
	SBF09	583515	7015852
	SBF09	583688	7015049
	SBF09	583515	7015852
	SBF09	583769	7014780
	SBF09	583515	7015852
	SBF09	583312	7015675
	SBF09	583515	7015852
	SBF09	583515	7015852
	SBF09	583584	7015315
	SBF09	583584	7015315
	SBF09	583515	7015852
	SBF09	583584	7015315
	SBF09	583515	7015852
	SBF09	583515	7015852
	SBF09	583515	7015852
	SBF09	583515	7015852
	SBF09	583515	7015852
	SBF09	583515	7015852
	SBF09	583584	7015315
	SBF09	583584	7015315
	SBF09	583515	7015852
	SBF09	583584	7015315
	SBF09	583584	7015315
	SBF09	583584	7015315
	SBF09	583584	7015315
	SBF09	583584	7015315
	SBF09	583515	7015852
	SBF09	583515	7015852
	SBF09	583515	7015852
	SBF09	583515	7015852
	SBF09	583584	7015315
	SBF09	583584	7015315
	SBF09	583584	7015315
	SBF09	583584	7015315
	SBF09	583584	7015315
	SBF09	583584	7015315
	SBF09	583584	7015315
	SBF09	583584	7015315
	SBF09	583515	7015852
	SBF09	583769	7014780
	SBF09	583312	7015675
	SBF09	583584	7015315
	SBF09	583584	7015315
	SBF09	583515	7015852
	SBF09	583515	7015852
	SBF09	583515	7015852
	SBF09	583515	7015852
	SBF09	583515	7015852
	SBF09	583584	7015315
	SBF09	583584	7015315
	SBF09	583312	7015675
	SBF09	583312	7015675
	SBF09	583312	7015675
	SBF09	583584	7015315
	SBF09	583515	7015852
	SBF09	583725	7015492
	SBF09	583584	7015315
	SBF09	583515	7015852
	SBF09	583515	7015852
	SBF09	583264	7015609
	SBF09	583584	7015315
	SBF09	583867	7015025
	SBF09	583688	7015049
	SBF09	583264	7015609
	SBF09	583152	7015633
	SBF09	583584	7015315
	SBF09	583365	7015796
	SBF09	583843	7015512
	SBF09	583769	7014780
	SBF09	584068	7015250
	SBF09	583584	7015315
	SBF09	583584	7015315
	SBF09	583515	7015852
	SBF09	583515	7015852
	SBF09	583515	7015852
	SBF09	583462	7015808
	SBF09	583515	7015852
	SBF09	583515	7015852
	SBF09	583515	7015852
	SBF09	583469	7015721
	SBF09	584068	7015250
	SBF09	584068	7015250
	SBF09	583688	7015049
	SBF09	583725	7015495
	SBF09	583636	7015393
	SBF09	583725	7015495
	SBF09	583843	7015512
	SBF09	583469	7015721
	SBF09	583312	7015675
	SBF09	583312	7015675
	SBF09	583058	7015745
	SBF09	583312	7015675
	SBF09	584068	7015250
	SBF09	583312	7015675
	SBF09	583746	7016071
	SBF09	583469	7015721
	SBF09	583880	7016502
	SBF09	583515	7015852
	SBF09	583515	7015852
	SBF09	584068	7015250
	SBF09	583584	7015315
	SBF09	583152	7015633
	SBF09	583843	7015512
	SBF09	583515	7015852
	SBF09	583152	7015633
	SBF09	583584	7015315
	SBF09	583584	7015315
	SBF09	583515	7015852
	SBF09	583515	7015852
	SBF09	583584	7015315
	SBF09	583584	7015315
	SBF09	583584	7015315
	SBF09	583584	7015315
SBF09 Anzahl	148
	SBM08	582872	7015445
	SBM08	583060	7015461
	SBM08	585338	7014399
	SBM08	585338	7014399
	SBM08	583515	7015852
	SBM08	582744	7014975
	SBM08	582777	7015648
	SBM08	583555	7015813
	SBM08	585338	7014399
	SBM08	582519	7015109
	SBM08	583092	7014645
	SBM08	583092	7014645
	SBM08	582966	7015325
	SBM08	582618	7015580
	SBM08	583515	7015852
	SBM08	585338	7014399
	SBM08	585338	7014399
	SBM08	585338	7014399
	SBM08	583515	7015852
	SBM08	582744	7014975
	SBM08	583515	7015852
	SBM08	583515	7015852
	SBM08	583515	7015852
	SBM08	582783	7014909
	SBM08	583060	7015461
	SBM08	583092	7014645
	SBM08	582992	7014766
	SBM08	585338	7014399
	SBM08	583584	7015315
	SBM08	583575	7015347
	SBM08	583515	7015852
	SBM08	582696	7014895
	SBM08	583430	7014340
	SBM08	585338	7014399
	SBM08	583092	7014645
	SBM08	582696	7014895
	SBM08	582696	7014895
	SBM08	585338	7014399
	SBM08	583445	7014199
	SBM08	583584	7015315
	SBM08	582696	7014895
	SBM08	582696	7014895
	SBM08	582696	7014895
	SBM08	583584	7015315
	SBM08	583584	7015315
	SBM08	582981	7015497
	SBM08	583092	7014645
	SBM08	584676	7015037
	SBM08	583843	7015512
	SBM08	583312	7015675
	SBM08	583312	7015675
	SBM08	583312	7015675
	SBM08	582431	7014834
	SBM08	582604	7015300
	SBM08	582696	7014895
	SBM08	582744	7014975
	SBM08	583843	7015512
	SBM08	583650	7014869
	SBM08	583312	7015675
	SBM08	583843	7015512
	SBM08	583843	7015512
	SBM08	583688	7015049
	SBM08	583312	7015675
	SBM08	583843	7015512
	SBM08	584174	7015453
	SBM08	583489	7015923
	SBM08	583653	7015512
	SBM08	583725	7015492
	SBM08	584174	7015453
	SBM08	583133	7015249
	SBM08	583421	7015212
	SBM08	583650	7014869
	SBM08	583631	7015212
	SBM08	583822	7015218
	SBM08	583650	7014869
	SBM08	583650	7014869
	SBM08	583688	7015049
	SBM08	583650	7014869
	SBM08	583761	7015190
	SBM08	583584	7015315
	SBM08	583838	7014954
	SBM08	583377	7015650
	SBM08	584513	7015263
	SBM08	585338	7014399
	SBM08	584321	7015058
	SBM08	583815	7015130
	SBM08	584806	7016724
	SBM08	583092	7014645
	SBM08	583692	7015288
	SBM08	583815	7015130
	SBM08	583088	7015598
	SBM08	583037	7015770
	SBM08	583088	7015598
	SBM08	582777	7015466
	SBM08	583037	7015770
	SBM08	583306	7014751
	SBM08	583152	7015633
	SBM08	582978	7015809
	SBM08	582904	7014699
	SBM08	583345	7014678
	SBM08	583037	7015770
	SBM08	582923	7015735
SBM08 Anzahl	102
	SBM13	585286	7014017
	SBM13	585061	7014703
	SBM13	583515	7015852
	SBM13	585061	7014703
	SBM13	585571	7014653
	SBM13	585591	7014634
	SBM13	583312	7015675
	SBM13	583515	7015852
	SBM13	583515	7015852
	SBM13	585591	7014634
	SBM13	583312	7015675
	SBM13	583584	7015315
	SBM13	583629	7015418
	SBM13	585591	7014634
	SBM13	585627	7014433
	SBM13	585591	7014634
	SBM13	583688	7015049
	SBM13	585173	7014492
	SBM13	584892	7014876
	SBM13	585290	7014018
	SBM13	585704	7014461
	SBM13	585704	7014461
	SBM13	584579	7014997
	SBM13	585704	7014461
	SBM13	585173	7014492
	SBM13	585652	7014415
	SBM13	585591	7014634
	SBM13	585173	7014492
	SBM13	585796	7014724
	SBM13	585800	7013692
	SBM13	584676	7015037
	SBM13	585627	7014433
	SBM13	584513	7015263
	SBM13	585173	7014492
	SBM13	585667	7014468
	SBM13	585216	7014385
	SBM13	584810	7014727
	SBM13	584616	7015104
	SBM13	585338	7014399
	SBM13	585297	7014777
	SBM13	585338	7014399
	SBM13	585754	7014376
	SBM13	584748	7014926
	SBM13	585173	7014492
	SBM13	585173	7014492
	SBM13	585704	7014461
	SBM13	585627	7014433
	SBM13	584676	7015037
	SBM13	584892	7014876
	SBM13	584887	7014776
	SBM13	584616	7015104
	SBM13	584892	7014876
	SBM13	585680	7014423
SBM13 Anzahl	53
	SCF02	581972	7016223
	SCF02	582716	7016292
	SCF02	582716	7016292
	SCF02	582840	7016671
	SCF02	582716	7016292
	SCF02	582840	7016671
	SCF02	582161	7016701
	SCF02	582161	7016701
	SCF02	582161	7016701
	SCF02	582444	7016633
	SCF02	582161	7016701
	SCF02	582840	7016671
	SCF02	582840	7016671
	SCF02	582030	7016879
	SCF02	582840	7016671
	SCF02	582161	7016701
	SCF02	582444	7016633
	SCF02	582161	7016701
	SCF02	582104	7016511
	SCF02	582444	7016633
	SCF02	582444	7016633
	SCF02	582444	7016633
	SCF02	582104	7016511
	SCF02	582444	7016633
	SCF02	582444	7016633
	SCF02	582444	7016633
	SCF02	582444	7016633
	SCF02	582444	7016633
	SCF02	582444	7016633
	SCF02	582444	7016633
	SCF02	582444	7016633
	SCF02	582444	7016633
	SCF02	582104	7016511
	SCF02	582104	7016511
	SCF02	582104	7016511
	SCF02	582203	7016650
	SCF02	582444	7016633
	SCF02	582104	7016511
	SCF02	582444	7016633
	SCF02	582444	7016633
	SCF02	582444	7016633
	SCF02	582444	7016633
	SCF02	582840	7016671
	SCF02	582444	7016633
	SCF02	582104	7016511
	SCF02	582444	7016633
	SCF02	582104	7016511
	SCF02	582104	7016511
	SCF02	582444	7016633
	SCF02	582444	7016633
	SCF02	582444	7016633
	SCF02	582444	7016633
	SCF02	582444	7016633
	SCF02	582444	7016633
	SCF02	582444	7016633
	SCF02	582444	7016633
	SCF02	582444	7016633
	SCF02	582444	7016633
	SCF02	582203	7016650
	SCF02	582444	7016633
	SCF02	582533	7016100
	SCF02	582205	7016636
	SCF02	582444	7016633
	SCF02	582041	7016050
	SCF02	582104	7016511
	SCF02	582203	7016650
	SCF02	582203	7016650
	SCF02	582203	7016650
	SCF02	582444	7016633
	SCF02	582840	7016671
	SCF02	582203	7016650
	SCF02	582444	7016633
	SCF02	582444	7016633
	SCF02	582444	7016633
	SCF02	582444	7016633
	SCF02	582444	7016633
	SCF02	582444	7016633
	SCF02	582444	7016633
	SCF02	582548	7016239
	SCF02	582840	7016671
	SCF02	582903	7016857
	SCF02	582548	7016239
	SCF02	582903	7016857
	SCF02	582548	7016239
	SCF02	582297	7016170
	SCF02	582444	7016633
	SCF02	582840	7016671
	SCF02	582548	7016239
	SCF02	582444	7016633
	SCF02	582903	7016857
	SCF02	582269	7016306
	SCF02	582269	7016306
	SCF02	582269	7016306
	SCF02	582269	7016306
	SCF02	582269	7016306
	SCF02	582269	7016306
	SCF02	582229	7016490
	SCF02	582229	7016490
	SCF02	582203	7016650
	SCF02	582577	7016732
	SCF02	582698	7016818
	SCF02	582616	7016940
	SCF02	582636	7016969
	SCF02	582615	7016960
	SCF02	582636	7016969
	SCF02	582636	7016969
	SCF02	582816	7016874
	SCF02	582816	7016874
	SCF02	582698	7016818
	SCF02	582698	7016818
	SCF02	582698	7016818
	SCF02	582698	7016818
	SCF02	582816	7016874
	SCF02	582816	7016874
	SCF02	582816	7016874
	SCF02	582698	7016818
	SCF02	582793	7016884
	SCF02	582816	7016874
	SCF02	582698	7016818
	SCF02	582698	7016818
	SCF02	582816	7016874
	SCF02	582816	7016874
	SCF02	582442	7017026
	SCF02	582321	7016755
	SCF02	582198	7015741
	SCF02	582161	7016701
	SCF02	582444	7016633
	SCF02	582334	7016280
	SCF02	582533	7016100
	SCF02	582726	7016564
	SCF02	582716	7016292
	SCF02	582726	7016564
	SCF02	582444	7016633
	SCF02	582813	7016401
	SCF02	582452	7016205
	SCF02	582533	7016100
	SCF02	582533	7016100
	SCF02	582508	7016690
	SCF02	582382	7016464
	SCF02	582508	7016690
	SCF02	582464	7016391
	SCF02	582464	7016391
	SCF02	582464	7016391
	SCF02	582269	7016306
	SCF02	582452	7016205
	SCF02	582297	7016170
	SCF02	582297	7016170
	SCF02	582339	7016362
	SCF02	582445	7016397
	SCF02	582533	7016100
	SCF02	582321	7016755
	SCF02	582508	7016690
	SCF02	582619	7016935
	SCF02	582636	7016969
	SCF02	582508	7016690
	SCF02	582337	7016703
	SCF02	582337	7016703
	SCF02	582636	7016969
	SCF02	582636	7016969
	SCF02	582415	7016653
	SCF02	582636	7016969
	SCF02	582508	7016690
	SCF02	582452	7016205
	SCF02	582232	7016001
	SCF02	582232	7016001
	SCF02	582614	7016352
	SCF02	582813	7016401
	SCF02	582636	7016969
	SCF02	582533	7016100
	SCF02	582445	7016397
	SCF02	582533	7016100
	SCF02	582816	7016874
	SCF02	582508	7016690
	SCF02	582269	7016306
	SCF02	582297	7016170
	SCF02	582636	7016969
	SCF02	582452	7016205
	SCF02	582232	7016001
	SCF02	582698	7016818
	SCF02	582636	7016969
	SCF02	582816	7016874
	SCF02	582840	7016671
	SCF02	582297	7016170
	SCF02	582784	7016686
	SCF02	582809	7016397
	SCF02	582533	7016100
	SCF02	582533	7016100
	SCF02	583033	7016545
	SCF02	582232	7016001
	SCF02	582840	7016671
	SCF02	583040	7016360
	SCF02	582840	7016671
	SCF02	583033	7016545
	SCF02	582533	7016100
	SCF02	583002	7016896
	SCF02	582533	7016100
	SCF02	582813	7016401
	SCF02	583160	7016380
	SCF02	582716	7016292
	SCF02	582533	7016100
	SCF02	582813	7016401
	SCF02	582533	7016100
	SCF02	583033	7016545
	SCF02	582232	7016001
	SCF02	582928	7016654
	SCF02	583002	7016819
	SCF02	582686	7016168
	SCF02	583033	7016545
	SCF02	582686	7016168
	SCF02	583033	7016545
	SCF02	581972	7016223
	SCF02	582686	7016168
	SCF02	582716	7016292
	SCF02	582161	7016701
	SCF02	582161	7016701
	SCF02	582161	7016701
	SCF02	582161	7016701
	SCF02	582161	7016701
	SCF02	582716	7016292
	SCF02	582716	7016292
	SCF02	583000	7016819
	SCF02	581972	7016223
SCF02 Anzahl	222
	SCF04	581972	7016223
	SCF04	582444	7016633
	SCF04	582533	7016100
	SCF04	581972	7016223
	SCF04	582535	7016221
	SCF04	581972	7016223
	SCF04	582161	7016701
	SCF04	582198	7015741
	SCF04	582161	7016701
	SCF04	582161	7016701
	SCF04	582161	7016701
	SCF04	582161	7016701
	SCF04	582161	7016701
	SCF04	582444	7016633
	SCF04	582444	7016633
	SCF04	582444	7016633
	SCF04	582444	7016633
	SCF04	582444	7016633
	SCF04	582444	7016633
	SCF04	582444	7016633
	SCF04	582444	7016633
	SCF04	582444	7016633
	SCF04	582444	7016633
	SCF04	582444	7016633
	SCF04	582444	7016633
	SCF04	582444	7016633
	SCF04	582444	7016633
	SCF04	582444	7016633
	SCF04	582444	7016633
	SCF04	582444	7016633
	SCF04	582444	7016633
	SCF04	582444	7016633
	SCF04	582444	7016633
	SCF04	582444	7016633
	SCF04	582444	7016633
	SCF04	582444	7016633
	SCF04	582444	7016633
	SCF04	582444	7016633
	SCF04	582444	7016633
	SCF04	582444	7016633
	SCF04	582444	7016633
	SCF04	582444	7016633
	SCF04	582444	7016633
	SCF04	582444	7016633
	SCF04	582444	7016633
	SCF04	582444	7016633
	SCF04	582444	7016633
	SCF04	582444	7016633
	SCF04	582444	7016633
	SCF04	582444	7016633
	SCF04	582444	7016633
	SCF04	582444	7016633
	SCF04	582444	7016633
	SCF04	582444	7016633
	SCF04	582444	7016633
	SCF04	582444	7016633
	SCF04	582444	7016633
	SCF04	582444	7016633
	SCF04	582444	7016633
	SCF04	582444	7016633
	SCF04	582444	7016633
	SCF04	582444	7016633
	SCF04	582444	7016633
	SCF04	582444	7016633
	SCF04	582444	7016633
	SCF04	582379	7015734
	SCF04	582379	7015734
	SCF04	582379	7015734
	SCF04	582379	7015734
	SCF04	582300	7017312
	SCF04	582379	7015734
	SCF04	582379	7015734
	SCF04	582716	7016292
	SCF04	582716	7016292
	SCF04	582444	7016633
	SCF04	581817	7016390
	SCF04	581972	7016223
	SCF04	582533	7016100
	SCF04	582726	7016564
	SCF04	582698	7016818
	SCF04	582198	7015741
	SCF04	582444	7016633
	SCF04	582444	7016633
	SCF04	582444	7016633
	SCF04	582444	7016633
	SCF04	582813	7016401
	SCF04	582444	7016633
	SCF04	582444	7016633
	SCF04	582444	7016633
	SCF04	582198	7015741
	SCF04	582198	7015741
	SCF04	582198	7015741
	SCF04	582585	7016622
	SCF04	582444	7016633
	SCF04	582193	7015768
	SCF04	582198	7015741
	SCF04	582198	7015741
	SCF04	582379	7015734
	SCF04	581817	7016390
	SCF04	582222	7015773
	SCF04	582379	7015734
	SCF04	582379	7015734
	SCF04	582222	7015773
	SCF04	582198	7015741
	SCF04	582232	7016001
	SCF04	582379	7015734
	SCF04	582698	7016818
	SCF04	582770	7016475
	SCF04	582041	7016050
	SCF04	582300	7017312
	SCF04	582698	7016818
	SCF04	582198	7015741
	SCF04	582428	7017061
	SCF04	581972	7016223
	SCF04	582698	7016818
	SCF04	582198	7015741
	SCF04	582428	7017061
	SCF04	582300	7017312
	SCF04	582198	7015741
	SCF04	582076	7017056
	SCF04	581972	7016223
	SCF04	582762	7017117
	SCF04	582444	7016633
	SCF04	582786	7015902
	SCF04	582198	7015741
	SCF04	582379	7015734
	SCF04	582076	7017056
	SCF04	582686	7016168
	SCF04	582585	7016622
	SCF04	582300	7017312
	SCF04	581972	7016223
	SCF04	582698	7016818
	SCF04	582300	7017312
	SCF04	582198	7015741
	SCF04	582535	7017212
	SCF04	582198	7015741
	SCF04	581946	7017045
	SCF04	582480	7017216
	SCF04	582300	7017312
	SCF04	581843	7016197
	SCF04	582300	7017312
	SCF04	582535	7016221
	SCF04	582634	7016742
	SCF04	582198	7015741
	SCF04	582444	7016633
	SCF04	582198	7015741
	SCF04	582535	7016221
	SCF04	582198	7015741
	SCF04	582198	7015741
	SCF04	582586	7017089
	SCF04	582444	7016633
	SCF04	582444	7016633
	SCF04	582444	7016633
	SCF04	582379	7015734
	SCF04	582535	7017212
	SCF04	582444	7016633
	SCF04	582444	7016633
	SCF04	582444	7016633
	SCF04	582198	7015741
	SCF04	582198	7015741
	SCF04	582198	7015741
	SCF04	581962	7015874
	SCF04	581817	7016390
SCF04 Anzahl	163
	SCF09	582533	7016100
	SCF09	581972	7016223
	SCF09	582161	7016701
	SCF09	582161	7016701
	SCF09	582535	7017212
	SCF09	582535	7017212
	SCF09	582269	7016306
	SCF09	582161	7016701
	SCF09	582161	7016701
	SCF09	582161	7016701
	SCF09	582444	7016633
	SCF09	582444	7016633
	SCF09	582444	7016633
	SCF09	582444	7016633
	SCF09	582444	7016633
	SCF09	582444	7016633
	SCF09	582444	7016633
	SCF09	582444	7016633
	SCF09	582444	7016633
	SCF09	581972	7016223
	SCF09	582444	7016633
	SCF09	582444	7016633
	SCF09	582444	7016633
	SCF09	582444	7016633
	SCF09	582444	7016633
	SCF09	582444	7016633
	SCF09	582444	7016633
	SCF09	582444	7016633
	SCF09	582444	7016633
	SCF09	582444	7016633
	SCF09	582444	7016633
	SCF09	582444	7016633
	SCF09	582161	7016701
	SCF09	582444	7016633
	SCF09	582444	7016633
	SCF09	582444	7016633
	SCF09	582444	7016633
	SCF09	582444	7016633
	SCF09	582444	7016633
	SCF09	582444	7016633
	SCF09	582444	7016633
	SCF09	582444	7016633
	SCF09	582444	7016633
	SCF09	582444	7016633
	SCF09	582444	7016633
	SCF09	582161	7016701
	SCF09	582161	7016701
	SCF09	582444	7016633
	SCF09	582444	7016633
	SCF09	582444	7016633
	SCF09	582444	7016633
	SCF09	582444	7016633
	SCF09	582444	7016633
	SCF09	582444	7016633
	SCF09	582444	7016633
	SCF09	582444	7016633
	SCF09	582444	7016633
	SCF09	582444	7016633
	SCF09	582444	7016633
	SCF09	582444	7016633
	SCF09	582379	7015734
	SCF09	582716	7016292
	SCF09	582698	7016818
	SCF09	581972	7016223
	SCF09	581972	7016223
	SCF09	582813	7016401
	SCF09	582533	7016100
	SCF09	582452	7016205
	SCF09	582444	7016633
	SCF09	582444	7016633
	SCF09	582444	7016633
	SCF09	582276	7016513
	SCF09	582716	7016292
	SCF09	582444	7016633
	SCF09	582444	7016633
	SCF09	582269	7016306
	SCF09	582269	7016306
	SCF09	582444	7016633
	SCF09	582444	7016633
	SCF09	582444	7016633
	SCF09	582444	7016633
	SCF09	582444	7016633
	SCF09	582444	7016633
	SCF09	582452	7016205
	SCF09	582297	7016170
	SCF09	582444	7016633
	SCF09	582444	7016633
	SCF09	582337	7016703
	SCF09	582444	7016633
	SCF09	582444	7016633
	SCF09	582616	7016940
	SCF09	582616	7016940
	SCF09	582297	7016170
	SCF09	582636	7016969
	SCF09	582813	7016401
	SCF09	582813	7016401
	SCF09	582382	7016464
	SCF09	582533	7016100
	SCF09	582444	7016633
	SCF09	582716	7016292
	SCF09	582444	7016633
	SCF09	582379	7015734
	SCF09	581972	7016223
	SCF09	582533	7016100
	SCF09	581972	7016223
	SCF09	582716	7016292
	SCF09	582533	7016100
	SCF09	581972	7016223
	SCF09	582533	7016100
	SCF09	582508	7016690
	SCF09	582667	7016359
	SCF09	582546	7016728
	SCF09	582444	7016633
	SCF09	582444	7016633
	SCF09	582444	7016633
	SCF09	582444	7016633
	SCF09	582269	7016306
	SCF09	582269	7016306
	SCF09	582464	7016391
	SCF09	582464	7016391
	SCF09	582464	7016391
	SCF09	582464	7016391
	SCF09	582464	7016391
	SCF09	582464	7016391
	SCF09	582464	7016391
	SCF09	582464	7016391
	SCF09	582464	7016391
	SCF09	582464	7016391
	SCF09	582444	7016633
	SCF09	582616	7016940
	SCF09	582616	7016940
	SCF09	582616	7016940
	SCF09	582444	7016633
SCF09 Anzahl	133
	SCM01	582832	7016655
	SCM01	582832	7016655
	SCM01	582605	7017182
	SCM01	583233	7016667
	SCM01	582385	7016925
	SCM01	582201	7016564
	SCM01	582735	7016689
	SCM01	583049	7017356
	SCM01	583091	7017128
	SCM01	583091	7017128
	SCM01	583091	7017128
	SCM01	582198	7015741
	SCM01	583091	7017128
	SCM01	583091	7017128
	SCM01	583091	7017128
	SCM01	582198	7015741
	SCM01	582788	7016701
	SCM01	583091	7017128
	SCM01	582198	7015741
	SCM01	582380	7016926
	SCM01	582784	7016686
	SCM01	583091	7017128
	SCM01	583091	7017128
	SCM01	583091	7017128
	SCM01	583449	7016865
	SCM01	582198	7015741
	SCM01	582198	7015741
	SCM01	582198	7015741
	SCM01	582548	7016239
	SCM01	582385	7016925
	SCM01	582198	7015741
	SCM01	582198	7015741
	SCM01	582784	7016686
	SCM01	583091	7017128
	SCM01	583091	7017128
	SCM01	582851	7016670
	SCM01	582198	7015741
	SCM01	582288	7016990
	SCM01	582198	7015741
	SCM01	582851	7016670
	SCM01	583091	7017128
	SCM01	582198	7015741
	SCM01	582198	7015741
	SCM01	582198	7015741
	SCM01	583091	7017128
	SCM01	583091	7017128
	SCM01	583091	7017128
	SCM01	583091	7017128
	SCM01	583091	7017128
	SCM01	583091	7017128
	SCM01	582385	7016925
	SCM01	582851	7016670
	SCM01	582784	7016133
	SCM01	583091	7017128
	SCM01	583091	7017128
	SCM01	583345	7016846
	SCM01	582758	7016175
	SCM01	582784	7016133
	SCM01	582851	7016670
	SCM01	582784	7016133
	SCM01	583091	7017128
	SCM01	583091	7017128
	SCM01	582198	7015741
	SCM01	581972	7016223
	SCM01	582198	7015741
	SCM01	582851	7016670
	SCM01	582851	7016670
	SCM01	583091	7017128
	SCM01	582198	7015741
	SCM01	583345	7016846
	SCM01	583091	7017128
	SCM01	582813	7016401
	SCM01	583091	7017128
	SCM01	583345	7016846
	SCM01	583091	7017128
	SCM01	583345	7016846
	SCM01	583345	7016846
	SCM01	582758	7016176
	SCM01	582198	7015741
	SCM01	582198	7015741
	SCM01	582198	7015741
	SCM01	582198	7015741
	SCM01	582198	7015741
	SCM01	582198	7015741
	SCM01	582198	7015741
	SCM01	582198	7015741
	SCM01	582198	7015741
	SCM01	582198	7015741
	SCM01	582198	7015741
	SCM01	582444	7016633
	SCM01	582198	7015741
	SCM01	582198	7015741
	SCM01	582977	7016440
	SCM01	582198	7015741
	SCM01	582198	7015741
	SCM01	582198	7015741
	SCM01	583345	7016846
	SCM01	582232	7016001
	SCM01	582198	7015741
	SCM01	582585	7016622
	SCM01	583091	7017128
	SCM01	582198	7015741
	SCM01	583309	7016418
	SCM01	583043	7016505
	SCM01	582382	7016464
	SCM01	581838	7015834
	SCM01	583160	7016380
	SCM01	583061	7016650
	SCM01	582903	7016857
	SCM01	582297	7016170
	SCM01	583203	7016744
	SCM01	582428	7017061
	SCM01	582379	7015734
	SCM01	582508	7016690
	SCM01	583188	7017361
	SCM01	582297	7016170
	SCM01	583091	7017128
	SCM01	582698	7016818
	SCM01	582816	7016874
	SCM01	582161	7016701
	SCM01	583169	7017414
	SCM01	582618	7016578
	SCM01	582882	7016525
	SCM01	582428	7017061
	SCM01	582816	7016874
	SCM01	583044	7016748
	SCM01	583091	7017128
	SCM01	583091	7017128
	SCM01	583012	7017200
	SCM01	583069	7016774
	SCM01	583272	7016505
	SCM01	583317	7017083
SCM01 Anzahl	132
	SDF04	581058	7015959
	SDF04	581037	7015962
	SDF04	581026	7016376
	SDF04	581157	7015679
	SDF04	580962	7015694
	SDF04	580962	7015694
	SDF04	581026	7016376
	SDF04	581026	7016376
	SDF04	581242	7016223
	SDF04	581242	7016223
	SDF04	581242	7016223
	SDF04	581242	7016223
	SDF04	580962	7015694
	SDF04	580962	7015694
	SDF04	581242	7016223
	SDF04	581242	7016223
	SDF04	580962	7015694
	SDF04	580962	7015694
	SDF04	581242	7016223
	SDF04	581242	7016223
	SDF04	580962	7015694
	SDF04	580817	7015249
	SDF04	580962	7015694
	SDF04	581242	7016223
	SDF04	580817	7015249
	SDF04	580817	7015249
	SDF04	580817	7015249
	SDF04	580817	7015249
	SDF04	580817	7015249
	SDF04	580817	7015249
	SDF04	580817	7015249
	SDF04	580817	7015249
	SDF04	580817	7015249
	SDF04	580962	7015694
	SDF04	580962	7015694
	SDF04	580962	7015694
	SDF04	580817	7015249
	SDF04	580817	7015249
	SDF04	580817	7015249
	SDF04	580817	7015249
	SDF04	580817	7015249
	SDF04	580663	7016024
	SDF04	580664	7016027
	SDF04	580962	7015694
	SDF04	580664	7016027
	SDF04	580664	7016027
	SDF04	580664	7016027
	SDF04	580664	7016027
	SDF04	580962	7015694
	SDF04	580664	7016027
	SDF04	580664	7016027
	SDF04	580664	7016027
	SDF04	581192	7015350
	SDF04	581192	7015350
	SDF04	580925	7015505
	SDF04	581338	7015482
	SDF04	581192	7015350
	SDF04	581339	7015496
	SDF04	581558	7017093
	SDF04	580884	7015643
	SDF04	580884	7015643
	SDF04	580884	7015643
	SDF04	580884	7015643
	SDF04	580884	7015643
	SDF04	579758	7013908
	SDF04	581192	7015350
	SDF04	580884	7015643
	SDF04	581111	7015884
	SDF04	580884	7015643
	SDF04	580884	7015643
	SDF04	580748	7015650
	SDF04	580526	7015742
	SDF04	581111	7015884
	SDF04	581111	7015884
	SDF04	581111	7015884
	SDF04	581111	7015884
	SDF04	580748	7015650
	SDF04	581226	7016311
	SDF04	581226	7016311
	SDF04	580911	7016078
	SDF04	580864	7015682
	SDF04	580911	7016078
	SDF04	580748	7015650
	SDF04	580911	7016078
	SDF04	580994	7016094
	SDF04	580884	7015643
	SDF04	580925	7015505
	SDF04	581111	7015884
	SDF04	580925	7015505
	SDF04	580597	7015400
	SDF04	580929	7016078
	SDF04	580583	7015584
	SDF04	581196	7016388
	SDF04	580245	7015566
	SDF04	581203	7016289
	SDF04	580884	7015643
	SDF04	580962	7015694
	SDF04	580981	7016116
	SDF04	580739	7015462
	SDF04	580864	7015682
	SDF04	580884	7015643
	SDF04	580623	7015612
	SDF04	581111	7015884
	SDF04	581111	7015884
	SDF04	581330	7016396
	SDF04	581111	7015884
	SDF04	581111	7015884
	SDF04	580884	7015643
	SDF04	581111	7015884
	SDF04	580794	7016091
	SDF04	580884	7015643
	SDF04	580748	7015650
	SDF04	580539	7015906
	SDF04	580884	7015643
	SDF04	580932	7015536
	SDF04	580994	7016094
	SDF04	580989	7016089
	SDF04	580989	7016089
	SDF04	580989	7016089
	SDF04	580911	7016078
	SDF04	580911	7016078
	SDF04	580911	7016078
	SDF04	580911	7016078
	SDF04	580911	7016078
	SDF04	580911	7016078
	SDF04	580932	7016087
	SDF04	581105	7015866
	SDF04	580884	7015643
	SDF04	580884	7015643
	SDF04	580962	7015694
	SDF04	580884	7015643
	SDF04	580748	7015650
	SDF04	580748	7015650
	SDF04	580709	7015581
	SDF04	580712	7016215
	SDF04	580803	7016167
	SDF04	580936	7016103
	SDF04	580700	7016515
	SDF04	580700	7016515
	SDF04	580697	7016498
	SDF04	581203	7016289
	SDF04	581044	7016452
	SDF04	580697	7016498
	SDF04	581111	7015884
	SDF04	580932	7015536
	SDF04	580932	7015536
	SDF04	581111	7015884
	SDF04	580927	7015896
	SDF04	580911	7016078
	SDF04	581203	7016289
	SDF04	580775	7016418
	SDF04	580716	7016287
	SDF04	580673	7016220
	SDF04	581111	7015884
	SDF04	581195	7016353
	SDF04	580770	7016313
	SDF04	580784	7015977
	SDF04	581111	7015884
	SDF04	581111	7015884
	SDF04	580962	7015694
	SDF04	580962	7015694
	SDF04	580691	7016388
	SDF04	580691	7016388
	SDF04	580691	7016388
	SDF04	580962	7015694
	SDF04	581111	7015884
	SDF04	581111	7015884
	SDF04	581111	7015884
	SDF04	581111	7015884
	SDF04	580962	7015694
	SDF04	580962	7015694
	SDF04	580962	7015694
	SDF04	580778	7016049
	SDF04	580778	7016049
	SDF04	580778	7016049
	SDF04	580778	7016049
	SDF04	580778	7016049
	SDF04	580778	7016049
	SDF04	580778	7016049
	SDF04	580778	7016049
	SDF04	580778	7016049
	SDF04	580778	7016049
	SDF04	580778	7016049
	SDF04	580778	7016049
	SDF04	580778	7016049
	SDF04	580778	7016049
	SDF04	580778	7016049
	SDF04	580962	7015694
	SDF04	580962	7015694
	SDF04	580962	7015694
	SDF04	580962	7015694
	SDF04	580962	7015694
	SDF04	580962	7015694
	SDF04	580962	7015694
	SDF04	580973	7016108
	SDF04	580973	7016108
	SDF04	580973	7016108
	SDF04	580973	7016108
	SDF04	580973	7016108
	SDF04	580973	7016108
	SDF04	580973	7016108
	SDF04	580973	7016108
	SDF04	580973	7016108
	SDF04	580951	7016982
	SDF04	581477	7017142
	SDF04	581477	7017142
	SDF04	581477	7017142
	SDF04	581477	7017142
	SDF04	581477	7017142
	SDF04	581306	7016458
	SDF04	581043	7015976
	SDF04	581043	7015976
	SDF04	581043	7015976
	SDF04	581043	7015976
	SDF04	581477	7017142
	SDF04	581477	7017142
	SDF04	581477	7017142
	SDF04	581477	7017142
	SDF04	581477	7017142
	SDF04	581624	7016640
	SDF04	581477	7017142
	SDF04	581477	7017142
	SDF04	581477	7017142
	SDF04	581477	7017142
	SDF04	581477	7017142
	SDF04	581477	7017142
	SDF04	580951	7016982
	SDF04	581477	7017142
	SDF04	581242	7016223
	SDF04	581242	7016223
	SDF04	581477	7017142
	SDF04	581477	7017142
	SDF04	581242	7016223
	SDF04	581242	7016223
	SDF04	581242	7016223
	SDF04	581477	7017142
	SDF04	581477	7017142
	SDF04	581477	7017142
	SDF04	580951	7016982
	SDF04	580951	7016982
	SDF04	580951	7016982
	SDF04	580951	7016982
	SDF04	581624	7016640
	SDF04	581624	7016640
	SDF04	581624	7016640
	SDF04	581624	7016640
	SDF04	580855	7015638
	SDF04	581242	7016223
	SDF04	581242	7016223
	SDF04	581477	7017142
	SDF04	581477	7017142
	SDF04	581477	7017142
	SDF04	581477	7017142
	SDF04	581477	7017142
	SDF04	581477	7017142
	SDF04	581558	7017093
	SDF04	581330	7016396
	SDF04	581330	7016396
	SDF04	581277	7016592
	SDF04	581277	7016592
	SDF04	581277	7016592
	SDF04	581242	7016223
	SDF04	581242	7016223
	SDF04	581242	7016223
	SDF04	581242	7016223
	SDF04	581477	7017142
	SDF04	581242	7016223
	SDF04	581226	7016311
	SDF04	580954	7016096
	SDF04	580972	7015154
	SDF04	581624	7016640
	SDF04	580972	7015154
	SDF04	580972	7015154
	SDF04	580972	7015154
	SDF04	580855	7015638
	SDF04	580954	7016096
	SDF04	580855	7015638
	SDF04	580748	7015650
	SDF04	580855	7015638
	SDF04	581242	7016223
	SDF04	581242	7016223
	SDF04	581277	7016592
	SDF04	581242	7016223
	SDF04	580855	7015638
	SDF04	580981	7016116
	SDF04	581242	7016223
	SDF04	581226	7016311
	SDF04	580954	7016096
	SDF04	580855	7015638
	SDF04	580855	7015638
	SDF04	580855	7015638
	SDF04	581196	7016388
	SDF04	581143	7016469
	SDF04	580748	7015650
	SDF04	581043	7015981
	SDF04	581043	7015981
	SDF04	581143	7016469
	SDF04	580748	7015650
	SDF04	580884	7015643
	SDF04	581033	7016392
	SDF04	580771	7015585
	SDF04	581226	7016311
	SDF04	581226	7016311
	SDF04	581226	7016311
	SDF04	581226	7016311
	SDF04	581226	7016311
	SDF04	581226	7016311
	SDF04	581226	7016311
	SDF04	581226	7016311
	SDF04	581226	7016311
	SDF04	581026	7016376
	SDF04	581203	7016289
	SDF04	581026	7016376
	SDF04	580803	7016167
	SDF04	580803	7016167
	SDF04	580754	7015639
	SDF04	580803	7016167
	SDF04	581196	7016388
	SDF04	580748	7015650
	SDF04	580748	7015650
	SDF04	580607	7015367
	SDF04	580884	7015643
	SDF04	580748	7015650
	SDF04	580884	7015643
	SDF04	580884	7015643
	SDF04	580803	7016167
	SDF04	580954	7016096
	SDF04	580798	7016117
	SDF04	580884	7015643
	SDF04	580954	7016096
	SDF04	580794	7016091
	SDF04	581006	7016472
	SDF04	580884	7015643
	SDF04	580884	7015643
	SDF04	580884	7015643
	SDF04	580884	7015643
	SDF04	580748	7015650
	SDF04	580776	7016286
	SDF04	580788	7016312
	SDF04	580776	7016286
	SDF04	580776	7016286
	SDF04	580776	7016286
	SDF04	580776	7016286
	SDF04	580776	7016286
	SDF04	581111	7015884
	SDF04	581111	7015884
	SDF04	581111	7015884
	SDF04	581111	7015884
	SDF04	581111	7015884
	SDF04	580748	7015650
	SDF04	580712	7016215
	SDF04	580925	7015505
	SDF04	580925	7015505
	SDF04	580884	7015643
	SDF04	581196	7016388
	SDF04	580884	7015643
	SDF04	580884	7015643
	SDF04	580884	7015643
	SDF04	580884	7015643
	SDF04	580884	7015643
	SDF04	581330	7016396
	SDF04	580925	7015505
	SDF04	580925	7015505
	SDF04	581226	7016311
	SDF04	580954	7016096
	SDF04	580884	7015643
	SDF04	580925	7015505
	SDF04	580884	7015643
	SDF04	581330	7016396
	SDF04	581203	7016289
	SDF04	580884	7015643
	SDF04	580884	7015643
	SDF04	581280	7015652
	SDF04	581330	7016396
	SDF04	580884	7015643
	SDF04	580748	7015650
	SDF04	581196	7016388
	SDF04	580884	7015643
	SDF04	581226	7016311
	SDF04	580884	7015643
	SDF04	581196	7016388
	SDF04	580925	7015505
	SDF04	581203	7016289
	SDF04	581330	7016396
	SDF04	580884	7015643
	SDF04	581330	7016396
	SDF04	581203	7016289
	SDF04	581181	7016407
	SDF04	581226	7016311
	SDF04	581043	7015981
	SDF04	581330	7016396
SDF04 Anzahl	391
	SDF13	580951	7016982
	SDF13	580951	7016982
	SDF13	581330	7016433
	SDF13	580951	7016982
	SDF13	580951	7016982
	SDF13	580951	7016982
	SDF13	581477	7017142
	SDF13	580951	7016982
	SDF13	581477	7017142
	SDF13	581477	7017142
	SDF13	581477	7017142
	SDF13	581477	7017142
	SDF13	581477	7017142
	SDF13	581477	7017142
	SDF13	581477	7017142
	SDF13	581477	7017142
	SDF13	581477	7017142
	SDF13	581477	7017142
	SDF13	581477	7017142
	SDF13	581477	7017142
	SDF13	581477	7017142
	SDF13	581477	7017142
	SDF13	581477	7017142
	SDF13	581477	7017142
	SDF13	580951	7016982
	SDF13	580951	7016982
	SDF13	580951	7016982
	SDF13	580951	7016982
	SDF13	580813	7016812
	SDF13	580951	7016982
	SDF13	580951	7016982
	SDF13	580951	7016982
	SDF13	580951	7016982
	SDF13	580951	7016982
	SDF13	580951	7016982
	SDF13	580951	7016982
	SDF13	580951	7016982
	SDF13	580951	7016982
	SDF13	581449	7017051
	SDF13	581449	7017051
	SDF13	580977	7016637
	SDF13	580951	7016982
	SDF13	580535	7016519
	SDF13	581398	7016969
	SDF13	581271	7016971
	SDF13	581398	7016969
	SDF13	581398	7016969
	SDF13	581398	7016969
	SDF13	581398	7016969
	SDF13	580951	7016982
	SDF13	580951	7016982
	SDF13	580951	7016982
	SDF13	580951	7016982
	SDF13	580951	7016982
	SDF13	581271	7016971
	SDF13	581271	7016971
	SDF13	580951	7016982
	SDF13	580951	7016982
	SDF13	580951	7016982
	SDF13	581340	7016883
	SDF13	581192	7016850
	SDF13	581271	7016971
	SDF13	581203	7016746
	SDF13	581271	7016971
	SDF13	581041	7016850
	SDF13	581215	7016989
	SDF13	581215	7016989
	SDF13	581215	7016989
	SDF13	581346	7016884
	SDF13	581346	7016884
	SDF13	581346	7016884
	SDF13	581203	7016746
	SDF13	581346	7016884
	SDF13	581346	7016884
	SDF13	581192	7016850
	SDF13	581192	7016850
	SDF13	581205	7016658
	SDF13	580977	7016637
	SDF13	580977	7016637
	SDF13	580751	7016608
	SDF13	580761	7016847
	SDF13	580951	7016982
	SDF13	581398	7016969
	SDF13	580951	7016982
	SDF13	581398	7016969
	SDF13	580951	7016982
	SDF13	580951	7016982
	SDF13	580951	7016982
	SDF13	581041	7016850
	SDF13	580951	7016982
	SDF13	580951	7016982
	SDF13	581346	7016884
	SDF13	581346	7016884
	SDF13	581346	7016884
	SDF13	581346	7016884
	SDF13	581449	7017051
	SDF13	580951	7016982
	SDF13	580951	7016982
	SDF13	580951	7016982
	SDF13	580951	7016982
	SDF13	580951	7016982
	SDF13	580951	7016982
	SDF13	580951	7016982
	SDF13	580951	7016982
	SDF13	580951	7016982
	SDF13	580951	7016982
	SDF13	580951	7016982
	SDF13	580951	7016982
	SDF13	580951	7016982
SDF13 Anzahl	109
	SDM02	581043	7015981
	SDM02	581111	7015884
	SDM02	581586	7018408
	SDM02	581586	7018408
	SDM02	580951	7016982
	SDM02	581037	7015962
	SDM02	581505	7016727
	SDM02	581586	7018408
	SDM02	581586	7018408
	SDM02	581242	7016223
	SDM02	581586	7018408
	SDM02	581586	7018408
	SDM02	581586	7018408
	SDM02	581586	7018408
	SDM02	581477	7017142
	SDM02	581944	7018514
	SDM02	581477	7017142
	SDM02	581477	7017142
	SDM02	581242	7016223
	SDM02	581477	7017142
	SDM02	581477	7017142
	SDM02	581477	7017142
	SDM02	581477	7017142
	SDM02	581586	7018408
	SDM02	581586	7018408
	SDM02	581477	7017142
	SDM02	580962	7015694
	SDM02	580951	7016982
	SDM02	581586	7018408
	SDM02	581586	7018408
	SDM02	581586	7018408
	SDM02	581477	7017142
	SDM02	581477	7017142
	SDM02	580951	7016982
	SDM02	581477	7017142
	SDM02	580951	7016982
	SDM02	580951	7016982
	SDM02	580951	7016982
	SDM02	581586	7018408
	SDM02	581586	7018408
	SDM02	581586	7018408
	SDM02	580951	7016982
	SDM02	581586	7018408
	SDM02	581586	7018408
	SDM02	580951	7016982
	SDM02	581586	7018408
	SDM02	580954	7016096
	SDM02	581586	7018408
	SDM02	580951	7016982
	SDM02	581586	7018408
	SDM02	581586	7018408
	SDM02	581586	7018408
	SDM02	581586	7018408
	SDM02	581586	7018408
	SDM02	580884	7015643
	SDM02	581586	7018408
	SDM02	580884	7015643
	SDM02	581586	7018408
	SDM02	581586	7018408
	SDM02	581505	7016727
	SDM02	581586	7018408
	SDM02	581203	7016289
	SDM02	581586	7018408
	SDM02	580884	7015643
	SDM02	580884	7015643
	SDM02	581273	7016966
	SDM02	582258	7017926
	SDM02	581848	7017319
	SDM02	581586	7018408
	SDM02	580951	7016982
	SDM02	582136	7018258
	SDM02	580951	7016982
	SDM02	581715	7017469
	SDM02	581203	7016746
	SDM02	581129	7016868
	SDM02	581848	7017319
	SDM02	581841	7016967
	SDM02	580951	7016982
	SDM02	580951	7016982
	SDM02	580951	7016982
	SDM02	580951	7016982
	SDM02	581698	7017734
	SDM02	581715	7017469
	SDM02	580951	7016982
	SDM02	582258	7017926
	SDM02	580951	7016982
	SDM02	582002	7018340
	SDM02	580951	7016982
	SDM02	580579	7016971
	SDM02	581715	7017469
	SDM02	581273	7016966
	SDM02	580422	7016885
	SDM02	580336	7016997
	SDM02	580951	7016982
	SDM02	581715	7017469
	SDM02	581203	7016746
	SDM02	581848	7017319
	SDM02	580656	7016221
	SDM02	581715	7017469
	SDM02	580077	7016475
	SDM02	581852	7018385
	SDM02	580951	7016982
	SDM02	580951	7016982
	SDM02	581944	7018514
	SDM02	581111	7015884
	SDM02	581715	7017469
	SDM02	580951	7016982
	SDM02	580951	7016982
	SDM02	580951	7016982
	SDM02	580748	7015650
	SDM02	581848	7017319
	SDM02	581944	7018514
	SDM02	582030	7016879
	SDM02	581848	7017319
	SDM02	581715	7017469
	SDM02	580951	7016982
	SDM02	580748	7015650
SDM02 Anzahl	117
	SDM07	581586	7018408
	SDM07	580951	7016982
	SDM07	581586	7018408
	SDM07	580951	7016982
	SDM07	581586	7018408
	SDM07	581398	7016969
	SDM07	580951	7016982
	SDM07	580884	7015643
	SDM07	580884	7015643
	SDM07	581586	7018408
	SDM07	580779	7016789
	SDM07	581586	7018408
	SDM07	581129	7016868
	SDM07	580951	7016982
	SDM07	581593	7017282
	SDM07	580951	7016982
	SDM07	581644	7017245
	SDM07	580951	7016982
	SDM07	580951	7016982
	SDM07	580951	7016982
	SDM07	580951	7016982
	SDM07	580951	7016982
	SDM07	581277	7016592
	SDM07	581041	7016850
	SDM07	581162	7017055
	SDM07	581192	7016850
	SDM07	581192	7016850
	SDM07	581203	7016746
	SDM07	581241	7016745
	SDM07	580449	7017811
	SDM07	581330	7016396
	SDM07	580580	7016894
	SDM07	581226	7016615
	SDM07	580761	7016847
	SDM07	581203	7016746
	SDM07	580951	7016982
	SDM07	580951	7016982
	SDM07	580643	7016790
	SDM07	580951	7016982
	SDM07	580951	7016982
	SDM07	581330	7016396
	SDM07	581203	7016746
	SDM07	581449	7017051
	SDM07	580951	7016982
	SDM07	581277	7016592
	SDM07	581753	7017224
	SDM07	580951	7016982
	SDM07	580951	7016982
	SDM07	580951	7016982
	SDM07	581562	7017366
	SDM07	580951	7016982
SDM07 Anzahl	51
	SDM08	580981	7016116
	SDM08	580884	7015643
	SDM08	581111	7015884
	SDM08	580961	7016008
	SDM08	580962	7015694
	SDM08	580989	7016089
	SDM08	581111	7015884
	SDM08	580962	7015694
	SDM08	580961	7016008
	SDM08	580911	7016078
	SDM08	580712	7016215
	SDM08	580995	7015965
	SDM08	581111	7015884
	SDM08	580954	7016096
	SDM08	580813	7016356
	SDM08	580813	7016356
	SDM08	580813	7016356
	SDM08	580813	7016356
	SDM08	580813	7016356
	SDM08	580712	7016215
	SDM08	580813	7016356
	SDM08	581111	7015884
	SDM08	580962	7015694
	SDM08	580962	7015694
	SDM08	580962	7015694
	SDM08	580962	7015694
	SDM08	580803	7016167
	SDM08	580803	7016167
	SDM08	581226	7016311
	SDM08	580884	7015643
	SDM08	580712	7016215
	SDM08	581196	7016388
	SDM08	580954	7016096
	SDM08	581111	7015884
	SDM08	581196	7016388
	SDM08	580543	7015257
	SDM08	580543	7015257
	SDM08	580775	7016418
	SDM08	580543	7015257
	SDM08	581196	7016388
	SDM08	580954	7016096
	SDM08	580427	7015223
	SDM08	580722	7015619
	SDM08	580526	7015742
	SDM08	580775	7016418
	SDM08	580784	7015977
	SDM08	580784	7015977
	SDM08	580784	7015977
	SDM08	580691	7016388
	SDM08	581051	7015907
	SDM08	580962	7015694
	SDM08	580962	7015694
	SDM08	580962	7015694
	SDM08	580962	7015694
	SDM08	581111	7015884
	SDM08	581111	7015884
	SDM08	581111	7015884
	SDM08	581111	7015884
	SDM08	581111	7015884
	SDM08	580962	7015694
	SDM08	580962	7015694
	SDM08	580778	7016049
	SDM08	580778	7016049
	SDM08	580778	7016049
	SDM08	580778	7016049
	SDM08	580778	7016049
	SDM08	580778	7016049
	SDM08	580778	7016049
	SDM08	580778	7016049
	SDM08	580778	7016049
	SDM08	580778	7016049
	SDM08	580778	7016049
	SDM08	580778	7016049
	SDM08	580778	7016049
	SDM08	580778	7016049
	SDM08	580962	7015694
	SDM08	580778	7016049
	SDM08	580554	7015716
	SDM08	580554	7015716
	SDM08	580962	7015694
	SDM08	580962	7015694
	SDM08	580962	7015694
	SDM08	580962	7015694
	SDM08	580618	7015447
SDM08 Anzahl	84
	SFM02	583088	7013466
	SFM02	583088	7013466
	SFM02	584055	7013241
	SFM02	583004	7014051
	SFM02	584055	7013241
	SFM02	583088	7013466
	SFM02	583088	7013466
	SFM02	583088	7013466
	SFM02	583088	7013466
	SFM02	583088	7013466
	SFM02	583088	7013466
	SFM02	583088	7013466
	SFM02	583088	7013466
	SFM02	583088	7013466
	SFM02	583088	7013466
	SFM02	583088	7013466
	SFM02	583804	7013237
	SFM02	583088	7013466
	SFM02	583088	7013466
	SFM02	582951	7013518
	SFM02	582951	7013518
	SFM02	583065	7013294
	SFM02	583088	7013466
	SFM02	582951	7013518
	SFM02	582951	7013518
	SFM02	583664	7013009
	SFM02	583088	7013466
	SFM02	583664	7013009
	SFM02	583664	7013009
	SFM02	583664	7013009
	SFM02	583664	7013009
	SFM02	583004	7014051
	SFM02	583088	7013466
	SFM02	583664	7013009
	SFM02	583088	7013466
	SFM02	583004	7014051
	SFM02	583664	7013009
	SFM02	583122	7014018
	SFM02	583664	7013009
	SFM02	583664	7013009
	SFM02	583327	7013854
	SFM02	583664	7013009
	SFM02	583664	7013009
	SFM02	583664	7013009
	SFM02	583088	7013466
	SFM02	582884	7013537
	SFM02	583664	7013009
	SFM02	582884	7013537
	SFM02	583664	7013009
	SFM02	583664	7013009
	SFM02	583257	7013645
	SFM02	582830	7013669
[truncated: 3,135 more rows]

## Sheet: href area
total	SAM03	SBF01	SBF09	SBM08		year1	SAM03	SBF01	SCF02	SCM01		year2	SBF09	SBM08	SCF02	SDF04		year3	SBF09	SBM13	SCF09	SCM04
50	126.732	35.5263	22.8295	148.572		50	126.732	35.5263	44.1868	80.7558		50	29.7117	148.572	19.1555	36.1357		50	18.3999	112.386	10.5428	33.7638
55	148.773	41.2873	26.5777	169.935		55	148.773	41.2873	50.0784	93.4043		55	34.4656	169.935	22.4393	41.964		55	21.8073	130.88	13.555	40.9172
60	173.568	47.5284	31.348	193.241		60	173.568	47.5284	56.1433	107.674		60	39.7477	193.241	26.0515	48.9581		60	25.5555	152.931	17.3202	50.0735
65	202.955	54.7296	36.4591	220.431		65	202.955	54.7296	62.5547	123.242		65	45.558	220.431	30.211	55.9521		65	29.9851	179.96	22.3406	60.9466
70	237.852	63.3712	42.2517	252.476		70	237.852	63.3712	69.8325	141.404		70	51.7644	252.476	35.1367	64.1117		70	35.4369	211.969	27.863	74.3949
75	281.933	73.933	49.4072	289.376		75	281.933	73.933	78.15	162.16		75	58.7632	289.376	40.9381	72.2714		75	41.9109	249.668	34.3895	89.8462
80	335.197	86.8953	57.5849	335.016		80	335.197	86.8953	87.6805	185.836		80	66.8184	335.016	48.1624	83.9281		80	50.0887	295.904	41.669	107.3
85	398.563	104.178	67.4664	393.279		85	398.563	104.178	99.637	214.052		85	76.5903	393.279	57.2476	97.9161		85	60.6516	352.808	50.4546	127.902
90	483.051	128.663	80.0737	476.79		90	483.051	128.663	115.752	250.375		90	89.3993	476.79	69.0693	118.898		90	75.9849	427.495	62.7545	153.368
95	620.804	168.51	101.2	617.594		95	620.804	168.51	141.571	308.105		95	109.867	617.594	88.4437	151.537		95	100.177	544.861	82.3339	190.565
	SBM13	SCF02	SCM04	SCF09			SDF04	SDM02	SFM02	SGF02			SDM02	SDM08	SGF02	SGF10			SDF04	SDF13	SDM07	SDM08
50	112.386	32.6355	33.7638	10.5428		50	57.2215	182.854	32.5904	49.5205		50	148.704	30.5214	12.96	7.34823		50	11.1796	11.2163	55.3461	10.7024
55	130.88	37.7585	40.9172	13.555		55	65.8501	213.958	38.6257	56.508		55	173.33	35.2801	15.52	8.5117		55	12.9506	13.0517	65.8882	12.4931
60	152.931	43.0713	50.0735	17.3202		60	75.3871	248.832	45.3507	63.7994		60	200.798	40.5311	18.88	9.92011		60	15.0537	15.193	79.0658	14.492
65	179.96	48.9533	60.9466	22.3406		65	86.2864	287.476	52.9379	72.3059		65	233.001	46.6026	22.88	11.451		65	17.3782	17.6402	94.879	16.7824
70	211.969	55.4045	74.3949	27.863		70	99.0023	330.833	61.7321	82.0277		70	267.099	53.6586	27.68	13.2268		70	20.0347	20.2914	115.085	19.4476
75	249.668	62.6147	89.8462	34.3895		75	113.989	378.903	71.9059	93.2686		75	304.985	62.1915	33.92	15.3088		75	23.0787	23.4523	138.804	22.6542
80	295.904	70.9633	107.3	41.669		80	132.154	435.456	83.9764	107.244		80	350.448	72.3653	41.6	17.8195		80	26.6761	27.327	169.552	26.6519
85	352.808	81.2093	127.902	50.4546		85	154.861	505.204	98.6334	125.168		85	404.436	85.1646	51.36	20.8812		85	31.1036	32.6293	212.599	31.9407
90	427.495	94.681	153.368	62.7545		90	184.38	598.516	118.464	151.296		90	477.368	101.902	64	24.8615		90	36.8595	40.5827	275.852	39.4782
95	544.861	116.501	190.565	82.3339		95	229.34	746.495	148.64	195.044		95	592.921	127.337	83.68	31.23		95	45.6593	54.5521	380.394	50.722
	SCM01	SDF04	SDF13	SDM02			SGF10	SGM01	SGM06	SMF01			SGM01	SGM06	SMF01	SMF04			SGF02	SGM01	SGM06	SLF02
50	80.7558	43.2652	11.2163	154.387		50	24.6763	79.227	36.1486	41.9432		50	38.4057	36.0423	45.403	36.921		50	12.6403	27.1341	27.3223	13.3764
55	93.4043	49.2742	13.0517	179.013		55	28.3617	90.0841	41.119	49.248		55	44.4302	43.6877	51.7594	42.1696		55	14.8829	31.726	32.7097	15.6827
60	107.674	57.6869	15.193	207.428		60	32.5278	101.821	46.9932	57.4952		60	51.7097	52.4252	58.7212	48.1421		60	17.5333	36.7354	39.2517	18.358
65	123.242	66.0996	17.6402	238.684		65	37.0945	114.439	52.8673	67.1563		65	60.2443	62.801	66.591	54.6576		65	20.7953	42.9971	46.5633	21.5868
70	141.404	76.9159	20.2914	274.676		70	42.3823	128.23	59.6452	78.2312		70	71.0381	74.8152	75.6716	62.44		70	24.6689	50.9286	55.4141	25.4613
75	162.16	88.934	23.4523	313.509		75	48.6315	143.782	67.7786	90.4843		75	84.5931	88.4675	86.5683	71.3082		75	29.5619	60.1124	65.4195	30.0739
80	185.836	104.558	27.327	359.92		80	56.0023	161.682	77.7195	104.858		80	101.411	104.85	99.8865	82.1673		80	35.882	71.801	77.3489	35.609
85	214.052	124.988	32.6293	417.697		85	64.6551	183.689	90.8233	121.588		85	121.242	124.51	117.745	95.9222		85	44.6487	86.4116	92.3569	42.5278
90	250.375	156.235	40.5827	494.416		90	75.9517	212.152	112.512	142.089		90	145.59	151.815	142.565	114.021		90	56.8812	106.449	113.137	51.6607
95	308.105	205.51	54.5521	618.494		95	93.7378	256.167	152.276	172.957		95	180.482	197.687	179.19	142.254		95	76.0455	139.845	145.847	66.7899
	SDM07	SDM08	SFM02	SGF02			SMF04	SMF09	SMM03	SMM05			SMF09	SMM03	SMM05				SMF01	SMF04	SMF09	SMM03
50	55.3461	22.3167	32.5904	15.222		50	22.7878	58.5099	51.7033	149.603		50	43.9187	51.766	98.8118			50	38.0155	19.7386	32.9087	49.8101
55	65.8882	25.7627	38.6257	18.3444		55	27.0133	66.8684	59.7105	169.082		55	50.4988	62.4643	117.265			55	43.7657	24.0895	38.3369	60.2702
60	79.0658	29.5369	45.3507	21.8572		60	31.6916	76.0491	68.4039	190.12		60	57.8441	73.8528	136.908			60	50.1549	29.3956	44.274	71.7265
65	94.879	33.8033	52.9379	26.1506		65	36.9736	85.915	77.555	212.716		65	65.9546	86.6217	158.337			65	57.3427	35.5506	50.5504	85.1753
70	115.085	39.2184	61.7321	31.6149		70	43.0101	96.4659	87.3923	237.65		70	75.4422	100.426	180.956			70	65.6486	42.4485	57.3357	100.616
75	138.804	45.9462	71.9059	37.8598		75	49.952	108.387	98.1448	266.48		75	86.1541	116.301	207.148			75	75.2323	50.5138	65.1388	118.548
80	169.552	54.9714	83.9764	45.666		80	58.1013	121.679	110.27	300.764		80	98.5493	134.592	236.315			80	86.5731	60.2769	74.1293	139.966
85	212.599	65.9656	98.6334	55.4236		85	68.5143	137.985	125.14	343.618		85	114.158	157.023	272.03			85	100.31	72.3748	85.325	165.868
90	275.852	79.5854	118.464	68.3038		90	83.0019	159.361	144.586	402.057		90	134.205	185.667	319.65			90	118.519	88.3991	100.083	200.237
95	380.394	99.7689	148.64	88.5998		95	103.979	193.343	174.785	497.896		95	164.504	230.531	395.247			95	147.43	112.807	123.662	254.53
	SGF10	SGM01	SGM06	SLF02			SRM01												SMM05
50	10.896	40.6912	31.1275	13.3764		50	124.907											50	110.007
55	12.7387	48.0896	37.1345	15.6827		55	144.563											55	126.059
60	14.7417	56.4128	43.6877	18.358		60	166.755											60	144
65	17.0651	67.048	50.7869	21.5868		65	190.848											65	162.886
70	19.7891	79.9952	60.0705	25.4613		70	218.746											70	184.604
75	23.0739	96.6416	70.9925	30.0739		75	251.717											75	209.627
80	27.1599	115.6	84.0988	35.609		80	292.93											80	238.899
85	32.3676	138.258	100.482	42.5278		85	347.458											85	275.253
90	39.9788	167.389	122.872	51.6607		90	430.519											90	323.883
95	53.3584	212.704	161.098	66.7899		95	571.277											95	398.952
	SMF01	SMF04	SMF09	SMM03
50	40.3593	37.4865	45.8007	47.3196
55	47.0329	43.4054	52.4164	56.2854
60	54.0243	50.0642	59.8802	65.7493
65	62.2869	57.2162	67.6833	76.2095
70	71.5028	65.848	76.5042	88.1639
75	81.6721	75.7129	86.3428	101.613
80	94.0659	88.0439	98.0475	116.058
85	109.002	103.828	112.636	134.487
90	128.705	125.284	132.822	158.894
95	157.942	159.071	163.526	199.738
	SMM05	SRM01
50	111.363	124.907
55	128.309	144.563
60	147.676	166.755
65	168.254	190.848
70	190.648	218.746
75	216.068	251.717
80	245.119	292.93
85	280.222	347.458
90	325.009	430.519
95	393.4	571.277
total:	0.95					year1:						year2:						year3:
M	F					M	F					M	F					M	F
6.21	1.69					6.21	1.69					6.18	1.1					5.45	1
6.18	1.01					3.08	1.42					5.93	0.88					1.91	0.82
5.45	1.17					7.46	2.29					1.27	1.52					3.8	0.46
1.91	0.82					1.49	1.95					1.8	0.84					0.51	0.55
3.08	2.06					2.56	0.94					1.98	0.31					1.4	0.76
6.18	0.55					1.52	1.73					2.31	1.79					1.46	0.67
3.8	0.89					1.75	1.04					3.95	1.42					2.55	1.47
1	0.53					4.98						3.34571	1.65					3.99	1.13
1.49	0.67					5.71	1.58						1.18875					2.63375	1.24
2.13	1.58					3.86222					without yellow:	3.35	1.20143						0.9
1.61	1.59				without yellow:	3.56714	1.634										without yellow:	2.93714	0.93
2	1.64
3.93	1.18333									annual
5.71											3.86		1.58
3.62											3.35		1.19
											2.63		0.9
											3.28	M	1.22333	F
total	n	#burrows			year1	n	#burrows			without yellow:	3.28476		1.25514		year2	n	#burrows			year3	n	#burrows
SAM03	71	23			SAM03	71									SAM03					SAM03
SBF01	157	39			SBF01	157				annual of individuals	3.30208	M	1.19458	F	SBF01					SBF01
SBF09	148	26			SBF09						± 0.41 SE		± 0.1 SE		SBF09	43				SBF09	105
SBM08	102	50			SBM08										SBM08	102				SBM08
SBM13	53	30			SBM13					annual of individuals					SBM13					SBM13	53
SCF02	222	50			SCF02	98				without yellow	3.24		1.25		SCF02	124				SCF02
SCF09	133	21			SCF09						± 0.38 SE		± 0.12 SE		SCF09					SCF09	133
SCM01	132	50			SCM01	132									SCM01					SCM01
SCM04	163	31			SCM04										SCM04					SCM04	163
SDF04	391	76			SDF04	188									SDF04	159				SDF04	44		3months only
SDF13	109	18			SDF13										SDF13					SDF13	109
SDM02	117	31			SDM02	31		only 4 months							SDM02	86				SDM02
SDM07	51	23			SDM07										SDM07					SDM07	51
SDM08	84	25			SDM08										SDM08	50		5months only		SDM08	34		3months only
SFM02	86	27			SFM02	86									SFM02					SFM02
SGF02	354	69			SGF02	33		3months only							SGF02	158				SGF02	163
SGF10	126	37			SGF10	37		only 4 months							SGF10	89				SGF10
SGM01	265	98			SGM01	82									SGM01	81				SGM01	102
SGM06	361	83			SGM06	107									SGM06	148				SGM06	106
SLF02	96	10			SLF02										SLF02					SLF02	96
SMF01	412	72			SMF01	178									SMF01	141				SMF01	93
SMF04	401	60			SMF04	181									SMF04	173				SMF04	47		3months only
SMF09	238	46			SMF09	28		3months only							SMF09	127				SMF09	83
SMM03	407	93			SMM03	176									SMM03	131				SMM03	100
SMM05	346	124			SMM05	116									SMM05	105				SMM05	126
SRM01	82	41			SRM01	82									SRM01					SRM01
	196.423
	± 24.76 SE

## Sheet: overlap95%
	SAM03	SBF01	SBF09	SBM08	SBM13	SCF02	SCF04	SCF09	SCM01	SDF04	SDF13	SDM02	SDM07	SDM08	SFM02	SGF02	SGF10	SGM01	SGM06	SLF02	SMF01	SMF04	SMF09	SMM03	SMM05	SRM01
SAM03	1	0	0	0.0740741	0	0	0.0148148	0	0.0296296	0.0148148	0	0.00740741	0	0	0	0	0	0	0	0	0	0	0	0	0	0.0962963
SBF01	0	1	0.611111	1	0.972222	0	0	0	0	0	0	0	0	0	0	0	0	0	0	0	0	0	0.0833333	0.0833333	0.111111	0.916667
SBF09	0	1	1	1	1	0	0	0	0	0	0	0	0	0	0	0	0	0	0	0	0	0	0.0454546	0.0454546	0.0454546	0.954545
SBM08	0.0746269	0.268657	0.164179	1	0.574627	0.0223881	0.0522388	0.0298507	0.104478	0	0	0	0	0	0.0298507	0	0	0	0	0	0	0.00746269	0.0447761	0.0373134	0.0671642	0.708955
SBM13	0	0.29661	0.186441	0.652542	1	0	0	0	0.0169491	0	0	0	0	0	0	0	0	0	0	0	0.0169491	0	0.0423729	0.0254237	0.0762712	0.347458
SCF02	0	0	0	0.12	0	1	0.88	0.72	1	0	0	0.04	0	0	0	0	0	0	0	0	0	0	0.12	0	0	0.2
SCF04	0.047619	0	0	0.166667	0	0.52381	1	0.5	0.857143	0	0	0.190476	0.0476191	0	0	0	0	0	0	0	0	0	0.0238095	0	0	0.309524
SCF09	0	0	0	0.181818	0	0.818182	0.954545	1	0.954545	0	0	0.0454545	0	0	0	0	0	0	0	0	0	0	0	0	0	0.227273
SCM01	0.0606061	0	0	0.212121	0.030303	0.378788	0.545455	0.318182	1	0	0	0.0606061	0	0	0	0	0	0	0	0	0	0	0.257576	0.0606061	0.121212	0.257576
SDF04	0.0454545	0	0	0	0	0	0	0	0	1	0.113636	0.931818	0.75	0.477273	0	0	0	0	0	0	0	0	0	0	0	0
SDF13	0	0	0	0	0	0	0	0	0	0.555556	1	1	1	0	0	0	0	0	0	0	0	0	0	0	0	0
SDM02	0.00740741	0	0	0	0	0.00740741	0.0592593	0.00740741	0.0296296	0.303704	0.0666667	1	0.585185	0.148148	0	0	0	0	0	0.0222222	0	0	0	0	0	0
SDM07	0	0	0	0	0	0	0.0240964	0	0	0.39759	0.108434	0.951807	1	0.180723	0	0	0	0	0	0	0	0	0	0	0	0
SDM08	0	0	0	0	0	0	0	0	0	1	0	0.952381	0.714286	1	0	0	0	0	0	0	0	0	0	0	0	0
SFM02	0	0	0	0.125	0	0	0	0	0	0	0	0	0	0	1	0	0	0	0	0	0	0	0	0	0	0.375
SGF02	0	0	0	0	0	0	0	0	0	0	0	0	0	0	0	1	0.105263	1	1	0	0.105263	0.0526316	0	0	0.157895	0
SGF10	0	0	0	0	0	0	0	0	0	0	0	0	0	0	0	0.111111	1	0.944444	0.111111	0	0	0	0	0	0	0
SGM01	0	0	0	0	0	0	0	0	0	0	0	0	0	0	0	0.413043	0.369565	1	0.586957	0	0.0434783	0.0652174	0	0	0.152174	0
SGM06	0	0	0	0	0	0	0	0	0	0	0	0	0	0	0	0.542857	0.0571429	0.771429	1	0	0.0571429	0.285714	0.0571429	0.0571429	0.342857	0
SLF02	0	0	0	0	0	0	0	0	0	0	0	0.2	0	0	0	0	0	0	0	1	0	0	0	0	0	0
SMF01	0	0	0	0	0.0588235	0	0	0	0	0	0	0	0	0	0	0.0588235	0	0.0588235	0.0588235	0	1	0.235294	0	0.352941	1	0
SMF04	0	0	0	0.0294118	0	0	0	0	0	0	0	0	0	0	0	0.0294118	0	0.0882353	0.294118	0	0.235294	1	0.294118	0.735294	0.911765	0.0588235
SMF09	0	0.0857143	0.0285714	0.171429	0.142857	0.0857143	0.0285714	0	0.485714	0	0	0	0	0	0	0	0	0	0.0571429	0	0	0.285714	1	0.6	0.742857	0.171429
SMM03	0	0.0714286	0.0238095	0.119048	0.0714286	0	0	0	0.0952381	0	0	0	0	0	0	0	0	0	0.0476191	0	0.285714	0.595238	0.5	1	1	0.142857
SMM05	0	0.0465116	0.0116279	0.104651	0.104651	0	0	0	0.0930233	0	0	0	0	0	0	0.0348837	0	0.0813954	0.139535	0	0.395349	0.360465	0.302326	0.488372	1	0.0930233
SRM01	0.104839	0.266129	0.169355	0.766129	0.330645	0.0403226	0.104839	0.0403226	0.137097	0	0	0	0	0	0.0967742	0	0	0	0	0	0	0.016129	0.0483871	0.0483871	0.0645161	1
C	male	female		A-R/B	SAM03	SBF01	SRM01
female	100	NA		SAM03		0	9.63
male	NA	37.88		SBF01	0
				SRM01	10.48
D	male	female
female	93.18	11.36		A-C	SAM03	SCF02	SCM01
	75	55.56		SAM03		0	2.96
	47.73			SCF02	0
	100			SCM01	6.06																				without yellow
	100																	within							within
				A-F	SAM03	SFM02												average overlap	0809	0910	1011	annual	total		average overlap	0809	0910	1011	annual	total
male	14.81	30.37		SAM03		0												m-m	67.7475	64.195	66.7117	66.2181	60.5288		m-m	67.7475	64.195	66.304	66.0822	60.5288
	18.07	39.76		SFM02	0													f-f	17.88	9.715	9.23	12.275	19.36		f-f	25.12	9.715	2.46	12.4317	19.36
	95.24	100																m-f	39.41	33.5169	32.2879	35.0716	35.634		m-f	34.24	34.805	33.185	34.0767	35.634
	71.43	10.84		A-D	SAM03	SDF04	SDM02											f-m	79.63	80.6675	76.375	78.8908	82.143		f-m	85.0667	72.3342	81.956	79.7856	82.143
		0		SAM03		1.48	0.74
				SDF04	4.55
				SDM02	0.74													between							between
G	male	female																average overlap	2008-2009	2009-2010	2010-2011	annual	total		average overlap	0809	0910	1011	annual	total
female	100	10.53		R/B-C	SCF02	SCM04	SCF09	SCM01	SBF01	SBF09	SBM08	SBM13	SRM01					male-male	11.1459	12.6842	9.44556	11.0919	6.15426		m-m	11.6792	12.6842	10.6262	11.6632	6.15426
	100	11.11		SCF02					0	0	12		20					female-female	2.88	2.04926	0.97	1.96642	1.24071		f-f	0	2.4425	1.00611	1.14954	1.24071
	94.44			SCM04						0		0						male-female	2.8	4.8385	2.48917	3.37589	2.29463		m-f	2.07158	5.21056	0.896667	2.72627	2.29463
	11.11			SCF09						0		0						female-male	7.05	7.325	4.56	6.31167	4.15593		f-m	4.44526	7.71111	2.97556	5.04398	4.15593
male	58.7	41.3		SCM01					0				25.76					overall	5.96898	6.72423	4.36618	5.68646	3.46138		overall	4.549	7.01208	3.87615	5.14574	3.46138
	77.14	36.96		SBF01	0			0										plugin wd for comparison
		54.29		SBF09	0	0	0											within
		5.71		SBM08	2.23														2008-2009	2009-2010	2010-2011	annual	total
				SBM13		0	0											male-male	65,5	70,3	71,0	68,9	56,8
M	male	female		SRM01	4.03			13.71										female-female	14,0			14,0	9,8
female	35.29	23.53																male-female	34,3	41,8	67,0	47,7	34,2
	100	0		R/B-F	SBF01	SRM01	SFM02											female-male	78,6	71,3	90,0	80,0	66,2
	73.53	23.53		SBF01			0
	91.17	29.41		SRM01			9.68											between
	60	0		SFM02	0	37.5													2008-2009	2009-2010	2010-2011	annual	total
	74.29	28.57																male-male	3,1	1,8	1,4	2,1	1,3
male	100	28.57		R/B-M	SBF01	SBF09	SBM08	SBM13	SRM01	SMF01	SMF04	SMF09	SMM03	SMM05				female-female	0,0	0,0		0,0	0,6
	48.84	59.52		SBF01						0	0	8.33	8.33	11.11				male-female	0,3	0,6	0,5	0,5	1,0
		50		SBF09						0	0	4.55	4.55	4.55				female-male	0,1	0,8	1,5	0,8	2,5
		39.53		SBM08						0	0.75	4.48	3.73	6.72				overall	0,9	0,8	1,1	0,9	1,4
		36.05		SBM13						1.69	0	4.24	2.54	7.63
		30.23		SRM01						0	1.61	4.84	4.84	6.45
				SMF01	0	0	0	5.88	0
				SMF04	0	0	2.94	0	5.88
				SMF09	8.57	2.86	1.71	14.29	1.71
R/B	male	female		SMM03	7.14	2.38	1.19	7.14	1.43
female	91.67	NA		SMM05	4.65	1.16	1.05	10.47	9.3
	100
	100			C-D	SCF02	SCM04	SCF09	SCM01	SDF04	SDF13	SDM02	SDM07	SDM08
male	NA	26.61		SCF02					0		4		0
		16.42		SCM04					0	0		4.76	0
		18.64		SCF09					0	0		0	0
				SCM01					0		6.06
C after change of initial occupants	male	female		SDF04	0	0	0	0
female	95.45			SDF13		0	0
male		50		SDM02	0.74			2.96
				SDM07		2.41	0
				SDM08	0	0	0
				C-M	SCF02	SCM04	SCF09	SCM01	SMF01	SMF04	SMF09	SMM03	SMM05
				SCF02					0	0	12	0	0
				SCM04					0	0	2.38	0	0
				SCF09					0	0	0	0	0
				SCM01					0	0	25.76	6.06	12.12
				SMF01	0	0	0	0
				SMF04	0	0	0	0
				SMF09	8.57	2.86	0	48.57
				SMM03	0	0	0	9.52
				SMM05	0	0	0	9.3
				D-L	SDF04	SDF13	SDM07	SDM08	SLF02
				SDF04					0
				SDF13					0
				SDM07					0
				SDM08					0
				SLF02	0	0	0	0
				L-C	SLF02	SCM04	SCF09
				SLF02		0	0
				SCM04	0
				SCF09	0
				L-G	SLF02	SGF02	SGM01	SGM06
				SLF02		0	0	0
				SGF02	0
				SGM01	0
				SGM06	0
				G-M	SGF02	SGF10	SGM01	SGM06	SMF01	SMF04	SMF09	SMM03	SMM05
				SGF02					10.52	5.26	0	0	15.79
				SGF10					0	0	0	0	0
				SGM01					4.35	6.52	0	0	15.22
				SGM06					5.71	28.57	5.71	5.71	34.29
				SMF01	5.88	0	5.88	5.88
				SMF04	2.94	0	8.82	29.41
				SMF09	0	0	0	5.71
				SMM03	0	0	0	4.76
				SMM05	3.49	0	8.14	13.95

## Sheet: overlap year1 95%
	SAM03	SBF01	SCF02	SCM01	SDF04	SDM02	SFM02	SGF02	SGF10	SGM01	SGM06	SMF01	SMF04	SMF09	SMM03	SMM05	SRM01
SAM03	1	0	0	0.028777	0.00719425	0.0215827	0	0	0	0	0	0	0	0	0	0	0.115108
SBF01	0	1	0	0	0	0	0	0	0	0	0	0	0	0.0810811	0.054054	0.162162	0.810811
SCF02	0	0	1	1	0	0.21875	0	0	0	0	0	0	0	0.1875	0	0	0.28125
SCM01	0.057971	0	0.463768	1	0	0.15942	0	0	0	0	0	0	0	0.304348	0.0724638	0.15942	0.289855
SDF04	0.0192308	0	0	0	1	1	0	0	0	0	0	0	0	0	0	0	0
SDM02	0.0178571	0	0.0416667	0.0654762	0.309524	1	0	0	0	0	0	0	0	0	0	0	0
SFM02	0	0	0	0	0	0	1	0	0	0	0	0	0	0	0	0	0.393939
SGF02	0	0	0	0	0	0	0	1	0.0697674	0.72093	0.744186	0.139535	0.0465116	0.0232558	0.0697674	0.418605	0
SGF10	0	0	0	0	0	0	0	0.142857	1	1	0.190476	0	0	0	0	0	0
SGM01	0	0	0	0	0	0	0	0.54386	0.368421	1	0.508772	0.0701754	0	0	0	0.175439	0
SGM06	0	0	0	0	0	0	0	0.941176	0.117647	0.852941	1	0.117647	0	0.0294118	0	0.352941	0
SMF01	0	0	0	0	0	0	0	0.157895	0	0.105263	0.105263	1	0.184211	0	0.263158	1	0.0263158
SMF04	0	0	0	0	0	0	0	0.0909091	0	0	0	0.318182	1	0.545455	1	1	0.0909091
SMF09	0	0.0681818	0.136364	0.477273	0	0	0	0.0227273	0	0	0.0227273	0	0.272727	1	0.568182	0.772727	0.136364
SMM03	0	0.0512821	0	0.128205	0	0	0	0.0769231	0	0	0	0.25641	0.564103	0.641026	1	1	0.153846
SMM05	0	0.0535714	0	0.0982143	0	0	0	0.160714	0	0.0892857	0.107143	0.339286	0.196429	0.303571	0.348214	1	0.0803571
SRM01	0.125	0.234375	0.0703125	0.15625	0	0	0.101562	0	0	0	0	0.0078125	0.015625	0.046875	0.046875	0.0703125	1
within				between								within
C	male	female		R/B-C	SBF01	SCF02	SCM01	SRM01				m-m	67.7475
female	100			SBF01		0	0					f-f	17.8775
male		46.38		SCF02	0			28.13				m-f	39.4091
				SCM01	0		28.99					f-m	79.6327
D	male	female		SRM01		7.03	15.63
female	100											between
male		30.95										m-m	11.1459
				A-C	SAM03	SCF02	SCM01					f-f	2.28842
G	male	female		SAM03		0	2.88					m-f	2.80375
female	72.09	6.98		SCF02	0							f-m	7.05364
	74.42	14.29		SCM01	5.8
	100
	19.05			A-R/B	SAM03	SBF01	SRM01				without yellow
male	50.88	54.39		SAM03		0	11.51				within
	85.29	36.84		SBF01	0						m-m	67.7475
		94.12		SRM01	12.5						f-f	25.12
		11.76									m-f	34.24
				A-D	SAM03	SDF04	SDM02				f-m	85.0667
M	male	female		SAM03		0.72	2.16
female	29.32	18.42		SDF04	1.92						between
	100	31.82		SDM02	1.79						m-m	11.6792
	100										f-f	0
	100			C-D	SCF02	SCM01	SDF04	SDM02			m-f	2.07158
				SCF02			0	21.88			f-m	4.44526
				SCM01			0	15.94
male	100	25.64		SDF04	0	0
	34.82	56.41		SDM02	4.17	6.55
		33.93
		19.64		R/B-M	SBF01	SMF01	SMF04	SMF09	SMM03	SMM05	SRM01
				SBF01		0	0		5.41	16.22
				SMF01	0						2.63
				SMF04	0						9.09
R/B	male	female		SMF09
female	81.08			SMM03	5.13						15.38
male		23.44		SMM05	5.36						8.04
				SRM01		0.78	1.56		4.69	7.03
				C-M	SCF02	SCM01	SMF01	SMF04	SMF09	SMM03	SMM05
				SCF02			0	0		0	0
				SCM01			0	0		7.25	15.94
				SMF01	0	0
				SMF04	0	0
				SMF09
				SMM03	0	12.82
				SMM05	0	9.82
				G-M	SGF02	SGF10	SGM01	SGM06	SMF01	SMF04	SMF09	SMM03	SMM05
				SGF02					13.95	4.65		6.98	41.86
				SGF10					0	0		0	0
				SGM01					7.02	0		0	17.54
				SGM06					11.76	0		0	35.29
				SMF01	15.79	0	10.53	10.53
				SMF04	9.09	0	0	0
				SMF09
				SMM03	7.69	0	0	0
				SMM05	16.07	0	8.93	10.71
				F-R/B	SBF01	SFM02	SRM01
				SBF01		0
				SFM02	0		39.39
				SRM01		10.16

## Sheet: overlap year 2 95%
	SBF09	SBM08	SCF02	SDF04	SDM02	SDM08	SGF02	SGF10	SGM01	SGM06	SMF01	SMF04	SMF09	SMM03	SMM05
SBF09	1	1	0	0	0	0	0	0	0	0	0	0	0.0384615	0.0384615	0.0384615
SBM08	0.180556	1	0.00694444	0	0	0	0	0	0	0	0.0208333	0	0.0347222	0.0416667	0.0833333
SCF02	0	0.0526316	1	0	0.105263	0	0	0	0	0	0	0	0.157895	0	0
SDF04	0	0	0	1	0.861111	0.694444	0	0	0	0	0	0	0	0	0
SDM02	0	0	0.0143885	0.223022	1	0.179856	0	0	0	0	0	0	0	0	0
SDM08	0	0	0	0.833333	0.833333	1	0	0	0	0	0	0	0	0	0
SGF02	0	0	0	0	0	0	1	0	0.888889	1	0.0555556	0.111111	0	0	0.222222
SGF10	0	0	0	0	0	0	0	1	1	0	0	0	0	0	0
SGM01	0	0	0	0	0	0	0.380952	0.119048	1	0.666667	0.0238095	0.0476191	0	0	0.119048
SGM06	0	0	0	0	0	0	0.382979	0	0.595745	1	0.0851064	0.361702	0.0851064	0.212766	0.382979
SMF01	0	0.0731707	0	0	0	0	0.0243902	0	0.0243902	0.097561	1	0.195122	0	0.487805	0.95122
SMF04	0	0	0	0	0	0	0.0606061	0	0.0606061	0.515152	0.242424	1	0.181818	0.666667	0.787879
SMF09	0.0263158	0.131579	0.0789474	0	0	0	0	0	0	0.105263	0	0.157895	1	0.605263	0.736842
SMM03	0.0188679	0.113208	0	0	0	0	0	0	0	0.188679	0.377358	0.415094	0.433962	1	1
SMM05	0.0108696	0.130435	0	0	0	0	0.0434783	0	0.0543478	0.195652	0.423913	0.282609	0.304348	0.576087	1
																					without yellow
within						between												within			within
D	male	female				B-C	SBF09	SBM08	SCF02									m-m	64.195		m-m	64.195
female	86.11	NA				SBF09			0									f-f	9.715		f-f	9.715
	69.44					SBM08			0.69									m-f	33.5169		m-f	34.805
male	17.99	22.3				SCF02	0	5.26										f-m	80.6675		f-m	72.3342
	83.33	83.33
						B-M	SBF09	SBM08	SMF01	SMF04	SMF09	SMM03	SMM05					between			between
G	male	female				SBF09			0	0	3.85	3.85	3.85	check				m-m	12.6842		m-m	12.6842
female	88.89	0				SBM08			2.08	0	3.47	4.17	8.33					f-f	2.04926		f-f	2.4425
	100	0				SMF01	0	7.32										m-f	4.8385		m-f	5.21056
	100					SMF04	0	0										f-m	7.325		f-m	7.71111
	0					SMF09	2.63	13.16
male	66.67	38.1				SMM03	1.89	11.32
	59.57	11.9				SMM05	1.09	13.04
		38.3
		0				C-M	SCF02	SMF01	SMF04	SMF09	SMM03	SMM05
M	male	female				SCF02		0	0	15.79	0	0
female	48.78	19.51				SMF01	0
	95.12	0				SMF04	0
	66.67	24.24				SMF09	7.89
	78.79	18.18				SMM03	0
	60.53	0				SMM05	0
	73.68	15.79
male	100	37.74				C-D	SCF02	SDF04	SDM02	SDM08
	57.61	41.51				SCF02		0	10.53	0
		43.4				SDF04	0
		42.39				SDM02	1.44
		28.26				SDM08	0
		30.43
						G-M	SGF02	SGF10	SGM01	SGM06	SMF01	SMF04	SMF09	SMM03	SMM05
R/B	male	female				SGF02					5.56	11.11	0	0	22.22
female	100	NA				SGF10					0	0	0	0	0
male	NA	18.06				SGM01					23.81	4.76	0	0	11.9
						SGM06					8.51	36.17	8.51	21.28	38.3
						SMF01	2.44	0	2.44	9.76
						SMF04	6.06	0	6.06	51.52
						SMF09	0	0	0	10.53
						SMM03	0	0	0	18.87
						SMM05	4.35	0	5.43	19.57

## Sheet: overlap year3 95%
	SBF09	SBM13	SCF09	SCM04	SDF04	SDF13	SDM07	SDM08	SGF02	SGM01	SGM06	SLF02	SMF01	SMF04	SMF09	SMM03	SMM05
SBF09	1	0.966667	0	0	0	0	0	0	0	0	0	0	0	0	0.1	0.0666667	0
SBM13	0.175758	1	0	0	0	0	0	0	0	0	0	0	0	0	0.0484849	0.0424242	0.0727273
SCF09	0	0	1	1	0	0	0	0	0	0	0	0	0	0	0	0	0
SCM04	0	0	0.431034	1	0	0	0.0172414	0	0	0	0	0	0	0	0	0	0
SDF04	0	0	0	0	1	0	0.785714	0.785714	0	0	0	0	0	0	0	0	0
SDF13	0	0	0	0	0	1	1	0	0	0	0	0	0	0	0	0	0
SDM07	0	0	0	0.00869565	0.0956522	0.173913	1	0.0956522	0	0	0	0	0	0	0	0	0
SDM08	0	0	0	0	0.6875	0	0.6875	1	0	0	0	0	0	0	0	0	0
SGF02	0	0	0	0	0	0	0	0	1	0.958333	0.958333	0	0	0.0416667	0	0	0.208333
SGM01	0	0	0	0	0	0	0	0	0.534884	1	0.860465	0	0.0232558	0.186047	0	0.116279	0.302326
SGM06	0	0	0	0	0	0	0	0	0.522727	0.840909	1	0	0.0227273	0.25	0	0.181818	0.363636
SLF02	0	0	0	0	0	0	0	0	0	0	0	1	0	0	0	0	0
SMF01	0	0	0	0	0	0	0	0	0	0.0222222	0.0222222	0	1	0.111111	0.0222222	0.555556	1
SMF04	0	0	0	0	0	0	0	0	0.0294118	0.235294	0.323529	0	0.147059	1	0.176471	0.705882	0.735294
SMF09	0.0810811	0.216216	0	0	0	0	0	0	0	0	0	0	0.027027	0.162162	1	0.918919	0.837838
SMM03	0.025641	0.0897436	0	0	0	0	0	0	0	0.0641026	0.102564	0	0.320513	0.307692	0.435897	1	0.923077
SMM05	0	0.0991735	0	0	0	0	0	0	0.0413223	0.107438	0.132231	0	0.371901	0.206612	0.256198	0.595041	1
within				between												without yellow
C	male	female		R/B-C	SBF09	SBM13	SCM04	SCF09					within			within
female	100	NA		SBF09			0	0					m-m	66.7117		m-m	66.304
male	NA	43.1		SBM13			0	0					f-f	9.23		f-f	2.46
D	male	female		SCM04	0	0							m-f	32.2879		m-f	33.185
female	0			SCF09	0	0							f-m	76.375		f-m	81.956
	78.57	0
	78.57			R/B-M	SBF09	SBM13	SMF01	SMF04	SMF09	SMM03	SMM05		between			between
	100			SBF09			0	0	10	6.67	0		m-m	9.44556		m-m	10.6262
male	9.57	9.57		SBM13			0	0	4.85	4.24	7.27		f-f	0.97		f-f	1.00611
	68.75	17.39		SMF01	0	0							m-f	2.48917		m-f	0.896667
		68.75		SMF04	0	0							f-m	4.56		f-m	2.97556
		0		SMF09	8.11	21.62
				SMM03	2.56	8.97
G	male	female		SMM05	0	9.92
female	95.83	NA
	95.83	NA		C-D	SCM04	SCF09	SDF04	SDF13	SDM07	SDM08
male	86.05	53.49		SCM04			0	0	1.72	0
	84.09	52.27		SCF09			0	0	0	0
				SDF04	0	0
				SDF13	0	0
M	male	female		SDM07	0.87	0
female	55.56	11.11		SDM08	0	0
	100	2.22
	70.59	14.71		D-L	SDF04	SDF13	SDM07	SDM08	SLF02
	73.53	17.65		SDF04					0
	91.89	2.7		SDF13					0
	83.78	16.22		SDM07					0
male	92.31	32.05		SDM08					0
	59.5	30.77		SLF02	0	0	0	0
		43.59
		37.19		L-C	SCM04	SCF09	SLF02
		20.66		SCM04			0
		25.62		SCF09			0
				SLF02	0	0
R/B	male	female
female	96.67	NA		L-G	SLF02	SGF02	SGM01	SGM06
male	NA	17.58		SLF02		0	0	0
				SGF02	0
				SGM01	0
				SGM06	0
				G-M	SGF02	SGM01	SGM06	SMF01	SMF04	SMF09	SMM03	SMM05
				SGF02				0	4.17	0	0	20.83
				SGM01				2.33	18.6	0	11.63	30.23
				SGM06				2.27	25	0	18.18	36.36
				SMF01	0	2.22	2.22
				SMF04	2.94	23.53	32.35
				SMF09	0	0	0
				SMM03	0	6.41	10.26
				SMM05	4.13	10.74	13.22

## Sheet: number of fixes
breeding	ID	X	Y		no of fixes	breed	nonbreed	nonbreeding	ID	X	Y
	SAM03	581053	7013003		SAM03	14	57		SAM03	581053	7013003
	SAM03	582015	7014041		SBF01	86	71		SAM03	581053	7013003
	SAM03	581053	7013003		SBF09	80	68		SAM03	581256	7013717
	SAM03	581053	7013003		SBM08	48	54		SAM03	581053	7013003
	SAM03	581053	7013003		SBM13	29	24		SAM03	581053	7013003
	SAM03	581096	7012646		SCF02	131	91		SAM03	581124	7014744
	SAM03	581326	7013179		SCM04	80	83		SAM03	582153	7014777
	SAM03	581053	7013003		SCF09	52	81		SAM03	582147	7015428
	SAM03	581053	7013003		SCM01	33	99		SAM03	581598	7014133
	SAM03	581004	7013912		SDF04	169	222		SAM03	581598	7014133
	SAM03	581482	7013263		SDF13	56	53		SAM03	581220	7012601
	SAM03	581878	7013411		SDM02	55	62		SAM03	581220	7012601
	SAM03	581482	7013263		SDM07	39	12		SAM03	581220	7012601
	SAM03	581901	7013280		SDM08	41	43		SAM03	581220	7012601
SAM03 Anzahl	14				SFM02	40	46		SAM03	582180	7014808
	SBF01	583530	7015859		SGF02	170	184		SAM03	581220	7012601
	SBF01	583515	7015852		SGF10	61	65		SAM03	581220	7012601
	SBF01	583530	7015859		SGM01	153	112		SAM03	581220	7012601
	SBF01	583066	7015799		SGM06	139	222		SAM03	581053	7013003
	SBF01	583653	7015512		SLF02	48	48		SAM03	581609	7013475
	SBF01	583515	7015852		SMF01	166	246		SAM03	581598	7014133
	SBF01	583515	7015852		SMF04	184	216		SAM03	581598	7014133
	SBF01	583515	7015852		SMF09	120	118		SAM03	581220	7012601
	SBF01	583515	7015852		SMM03	151	256		SAM03	581220	7012601
	SBF01	583515	7015852		SMM05	126	220		SAM03	581314	7013824
	SBF01	583537	7015843		SRM01	46	36		SAM03	581053	7013003
	SBF01	583584	7015315						SAM03	581220	7012601
	SBF01	583584	7015315						SAM03	581820	7013438
	SBF01	583656	7015678						SAM03	581559	7015166
	SBF01	583941	7015614						SAM03	581220	7012601
	SBF01	584174	7015453						SAM03	581220	7012601
	SBF01	583842	7014995						SAM03	581820	7013438
	SBF01	583822	7015218						SAM03	581878	7013411
	SBF01	583989	7015262						SAM03	581820	7013438
	SBF01	584333	7015494						SAM03	581559	7015166
	SBF01	584068	7015250						SAM03	581559	7015166
	SBF01	584068	7015250						SAM03	581820	7013438
	SBF01	583688	7015049						SAM03	581220	7012601
	SBF01	583688	7015049						SAM03	581220	7012601
	SBF01	583867	7015025						SAM03	581559	7015166
	SBF01	583692	7015288						SAM03	581220	7012601
	SBF01	583688	7015049						SAM03	581952	7013369
	SBF01	583628	7015105						SAM03	581220	7012601
	SBF01	583558	7015398						SAM03	581820	7013438
	SBF01	583338	7015668						SAM03	581732	7013037
	SBF01	583941	7015238						SAM03	581820	7013438
	SBF01	583989	7015262						SAM03	581220	7012601
	SBF01	584068	7015164						SAM03	581314	7013824
	SBF01	583989	7015262						SAM03	582874	7013727
	SBF01	583843	7015512						SAM03	581492	7014552
	SBF01	584486	7015478						SAM03	581732	7013037
	SBF01	584676	7015037						SAM03	581004	7013912
	SBF01	584676	7015037						SAM03	581220	7012601
	SBF01	584068	7015250						SAM03	581220	7012601
	SBF01	584174	7015453						SAM03	581220	7012601
	SBF01	583688	7015049						SAM03	581820	7013438
	SBF01	583312	7015675						SAM03	581096	7012646
								SAM03 Anzahl	57
	SBF01	583628	7015105						SBF01	583743	7014967
	SBF01	583678	7015057						SBF01	583802	7015980
	SBF01	583688	7015049						SBF01	583530	7015859
	SBF01	583628	7015105						SBF01	583530	7015859
	SBF01	583822	7015218						SBF01	583530	7015859
	SBF01	583867	7015025						SBF01	583530	7015859
	SBF01	584174	7015453						SBF01	583802	7015980
	SBF01	583688	7015049						SBF01	583802	7015980
	SBF01	583888	7014889						SBF01	584616	7015104
	SBF01	583838	7014954						SBF01	585104	7014692
	SBF01	583867	7015025						SBF01	584604	7015060
	SBF01	583688	7015049						SBF01	583802	7015980
	SBF01	583338	7015668						SBF01	583060	7015461
	SBF01	583688	7015049						SBF01	583802	7015980
	SBF01	583688	7015049						SBF01	583060	7015461
	SBF01	583692	7015288						SBF01	583060	7015461
	SBF01	583743	7014967						SBF01	583060	7015461
	SBF01	583584	7015315						SBF01	583530	7015859
	SBF01	583867	7015025						SBF01	583530	7015859
	SBF01	583515	7015852						SBF01	583802	7015980
	SBF01	583515	7015852						SBF01	583802	7015980
	SBF01	583515	7015852						SBF01	583584	7015315
	SBF01	583530	7015859						SBF01	583584	7015315
	SBF01	583515	7015852						SBF01	583530	7015859
	SBF01	583515	7015852						SBF01	584616	7015104
	SBF01	583515	7015852						SBF01	583530	7015859
	SBF01	583515	7015852						SBF01	583584	7015315
	SBF01	583515	7015852						SBF01	583584	7015315
	SBF01	583515	7015852						SBF01	583584	7015315
	SBF01	583515	7015852						SBF01	583152	7015633
	SBF01	583469	7015721						SBF01	583584	7015315
	SBF01	583338	7015668						SBF01	583584	7015315
	SBF01	583558	7015398						SBF01	583802	7015980
	SBF01	583558	7015398						SBF01	583584	7015315
	SBF01	583558	7015398						SBF01	583584	7015315
	SBF01	583558	7015398						SBF01	583530	7015859
	SBF01	583558	7015398						SBF01	583802	7015980
	SBF01	583629	7015418						SBF01	583530	7015859
	SBF01	583558	7015398						SBF01	583530	7015859
	SBF01	583629	7015418						SBF01	583530	7015859
	SBF01	583761	7015152						SBF01	583743	7014967
	SBF01	583761	7015152						SBF01	583584	7015315
	SBF01	583761	7015152						SBF01	583530	7015859
	SBF01	583867	7015025						SBF01	583530	7015859
SBF01 Anzahl	86								SBF01	583584	7015315
	SBF09	583761	7015152						SBF01	583584	7015315
	SBF09	583761	7015152						SBF01	583843	7015512
	SBF09	583743	7014967						SBF01	583530	7015859
	SBF09	583688	7015049						SBF01	583584	7015315
	SBF09	583769	7014780						SBF01	583584	7015315
	SBF09	583743	7014967						SBF01	583530	7015859
	SBF09	584068	7015250						SBF01	583843	7015512
	SBF09	583628	7015105						SBF01	583584	7015315
	SBF09	583688	7015049						SBF01	583743	7014967
	SBF09	583629	7015418						SBF01	583530	7015859
	SBF09	583743	7014967						SBF01	583530	7015859
	SBF09	583743	7014967						SBF01	583530	7015859
	SBF09	583688	7015049						SBF01	583530	7015859
	SBF09	583584	7015315						SBF01	583584	7015315
	SBF09	584068	7015250						SBF01	583530	7015859
	SBF09	584068	7015250						SBF01	583530	7015859
	SBF09	584068	7015250						SBF01	583530	7015859
	SBF09	583843	7015512						SBF01	583530	7015859
	SBF09	583653	7015512						SBF01	583530	7015859
	SBF09	583377	7015650						SBF01	583843	7015512
	SBF09	583688	7015049						SBF01	583761	7015152
	SBF09	583688	7015049						SBF01	583312	7015675
	SBF09	583725	7015495						SBF01	583312	7015675
	SBF09	583312	7015675						SBF01	583688	7015049
	SBF09	583843	7015512						SBF01	583628	7015105
	SBF09	583628	7015105						SBF01	583628	7015105
								SBF01 Anzahl	71
	SBF09	583584	7015315						SBF09	583584	7015315
	SBF09	583584	7015315						SBF09	583515	7015852
	SBF09	583584	7015315						SBF09	583584	7015315
	SBF09	583584	7015315						SBF09	583515	7015852
	SBF09	583264	7015609						SBF09	583709	7015046
	SBF09	583584	7015315						SBF09	583515	7015852
	SBF09	583867	7015025						SBF09	583688	7015049
	SBF09	583688	7015049						SBF09	583515	7015852
	SBF09	583264	7015609						SBF09	583769	7014780
	SBF09	583152	7015633						SBF09	583515	7015852
	SBF09	583584	7015315						SBF09	583312	7015675
	SBF09	583365	7015796						SBF09	583515	7015852
	SBF09	583843	7015512						SBF09	583515	7015852
	SBF09	583769	7014780						SBF09	583584	7015315
	SBF09	584068	7015250						SBF09	583584	7015315
	SBF09	583584	7015315						SBF09	583515	7015852
	SBF09	583584	7015315						SBF09	583584	7015315
	SBF09	583515	7015852						SBF09	583515	7015852
	SBF09	583515	7015852						SBF09	583515	7015852
	SBF09	583515	7015852						SBF09	583515	7015852
	SBF09	583462	7015808						SBF09	583515	7015852
	SBF09	583515	7015852						SBF09	583515	7015852
	SBF09	583515	7015852						SBF09	583515	7015852
	SBF09	583515	7015852						SBF09	583584	7015315
	SBF09	583469	7015721						SBF09	583584	7015315
	SBF09	584068	7015250						SBF09	583515	7015852
	SBF09	584068	7015250						SBF09	583584	7015315
	SBF09	583688	7015049						SBF09	583584	7015315
	SBF09	583725	7015495						SBF09	583584	7015315
	SBF09	583636	7015393						SBF09	583584	7015315
	SBF09	583725	7015495						SBF09	583584	7015315
	SBF09	583843	7015512						SBF09	583515	7015852
	SBF09	583469	7015721						SBF09	583515	7015852
	SBF09	583312	7015675						SBF09	583515	7015852
	SBF09	583312	7015675						SBF09	583515	7015852
	SBF09	583058	7015745						SBF09	583584	7015315
	SBF09	583312	7015675						SBF09	583584	7015315
	SBF09	584068	7015250						SBF09	583584	7015315
	SBF09	583312	7015675						SBF09	583584	7015315
	SBF09	583746	7016071						SBF09	583584	7015315
	SBF09	583469	7015721						SBF09	583584	7015315
	SBF09	583880	7016502						SBF09	583584	7015315
	SBF09	583515	7015852						SBF09	583584	7015315
	SBF09	583515	7015852						SBF09	583515	7015852
	SBF09	584068	7015250						SBF09	583769	7014780
	SBF09	583584	7015315						SBF09	583312	7015675
	SBF09	583152	7015633						SBF09	583584	7015315
	SBF09	583843	7015512						SBF09	583584	7015315
	SBF09	583515	7015852						SBF09	583515	7015852
	SBF09	583152	7015633						SBF09	583515	7015852
	SBF09	583584	7015315						SBF09	583515	7015852
	SBF09	583584	7015315						SBF09	583515	7015852
	SBF09	583515	7015852						SBF09	583515	7015852
	SBF09	583515	7015852						SBF09	583584	7015315
SBF09 Anzahl	80								SBF09	583584	7015315
	SBM08	583312	7015675						SBF09	583312	7015675
	SBM08	583312	7015675						SBF09	583312	7015675
	SBM08	583312	7015675						SBF09	583312	7015675
	SBM08	582431	7014834						SBF09	583584	7015315
	SBM08	582604	7015300						SBF09	583515	7015852
	SBM08	582696	7014895						SBF09	583725	7015492
	SBM08	582744	7014975						SBF09	583584	7015315
	SBM08	583843	7015512						SBF09	583515	7015852
	SBM08	583650	7014869						SBF09	583515	7015852
	SBM08	583312	7015675						SBF09	583584	7015315
	SBM08	583843	7015512						SBF09	583584	7015315
	SBM08	583843	7015512						SBF09	583584	7015315
	SBM08	583688	7015049						SBF09	583584	7015315
								SBF09 Anzahl	68
	SBM08	583312	7015675						SBM08	582872	7015445
	SBM08	583843	7015512						SBM08	583060	7015461
	SBM08	584174	7015453						SBM08	585338	7014399
	SBM08	583489	7015923						SBM08	585338	7014399
	SBM08	583653	7015512						SBM08	583515	7015852
	SBM08	583725	7015492						SBM08	582744	7014975
	SBM08	584174	7015453						SBM08	582777	7015648
	SBM08	583133	7015249						SBM08	583555	7015813
	SBM08	583421	7015212						SBM08	585338	7014399
	SBM08	583650	7014869						SBM08	582519	7015109
	SBM08	583631	7015212						SBM08	583092	7014645
	SBM08	583822	7015218						SBM08	583092	7014645
	SBM08	583650	7014869						SBM08	582966	7015325
	SBM08	583650	7014869						SBM08	582618	7015580
	SBM08	583688	7015049						SBM08	583515	7015852
	SBM08	583650	7014869						SBM08	585338	7014399
	SBM08	583761	7015190						SBM08	585338	7014399
	SBM08	583584	7015315						SBM08	585338	7014399
	SBM08	583838	7014954						SBM08	583515	7015852
	SBM08	583377	7015650						SBM08	582744	7014975
	SBM08	584513	7015263						SBM08	583515	7015852
	SBM08	585338	7014399						SBM08	583515	7015852
	SBM08	584321	7015058						SBM08	583515	7015852
	SBM08	583815	7015130						SBM08	582783	7014909
	SBM08	584806	7016724						SBM08	583060	7015461
	SBM08	583092	7014645						SBM08	583092	7014645
	SBM08	583692	7015288						SBM08	582992	7014766
	SBM08	583815	7015130						SBM08	585338	7014399
	SBM08	583088	7015598						SBM08	583584	7015315
	SBM08	583037	7015770						SBM08	583575	7015347
	SBM08	583088	7015598						SBM08	583515	7015852
	SBM08	582777	7015466						SBM08	582696	7014895
	SBM08	583037	7015770						SBM08	583430	7014340
	SBM08	583306	7014751						SBM08	585338	7014399
	SBM08	583152	7015633						SBM08	583092	7014645
SBM08 Anzahl	48								SBM08	582696	7014895
	SBM13	585704	7014461						SBM08	582696	7014895
	SBM13	585704	7014461						SBM08	585338	7014399
	SBM13	584579	7014997						SBM08	583445	7014199
	SBM13	585704	7014461						SBM08	583584	7015315
	SBM13	585173	7014492						SBM08	582696	7014895
	SBM13	585652	7014415						SBM08	582696	7014895
	SBM13	585591	7014634						SBM08	582696	7014895
	SBM13	585173	7014492						SBM08	583584	7015315
	SBM13	585796	7014724						SBM08	583584	7015315
	SBM13	585800	7013692						SBM08	582981	7015497
	SBM13	584676	7015037						SBM08	583092	7014645
	SBM13	585627	7014433						SBM08	584676	7015037
	SBM13	584513	7015263						SBM08	583843	7015512
	SBM13	585173	7014492						SBM08	582978	7015809
	SBM13	585667	7014468						SBM08	582904	7014699
	SBM13	585216	7014385						SBM08	583345	7014678
	SBM13	584810	7014727						SBM08	583037	7015770
	SBM13	584616	7015104						SBM08	582923	7015735
								SBM08 Anzahl	54
	SBM13	585338	7014399						SBM13	585286	7014017
	SBM13	585297	7014777						SBM13	585061	7014703
	SBM13	585338	7014399						SBM13	583515	7015852
	SBM13	585754	7014376						SBM13	585061	7014703
	SBM13	584748	7014926						SBM13	585571	7014653
	SBM13	585173	7014492						SBM13	585591	7014634
	SBM13	585173	7014492						SBM13	583312	7015675
	SBM13	585704	7014461						SBM13	583515	7015852
	SBM13	585627	7014433						SBM13	583515	7015852
	SBM13	584676	7015037						SBM13	585591	7014634
	SBM13	584892	7014876						SBM13	583312	7015675
SBM13 Anzahl	29								SBM13	583584	7015315
	SCF02	582840	7016671						SBM13	583629	7015418
	SCF02	582203	7016650						SBM13	585591	7014634
	SCF02	582444	7016633						SBM13	585627	7014433
	SCF02	582444	7016633						SBM13	585591	7014634
	SCF02	582444	7016633						SBM13	583688	7015049
	SCF02	582444	7016633						SBM13	585173	7014492
	SCF02	582444	7016633						SBM13	584892	7014876
	SCF02	582444	7016633						SBM13	585290	7014018
	SCF02	582444	7016633						SBM13	584887	7014776
	SCF02	582548	7016239						SBM13	584616	7015104
	SCF02	582840	7016671						SBM13	584892	7014876
	SCF02	582903	7016857						SBM13	585680	7014423
								SBM13 Anzahl	24
	SCF02	582548	7016239						SCF02	581972	7016223
	SCF02	582903	7016857						SCF02	582716	7016292
	SCF02	582548	7016239						SCF02	582716	7016292
	SCF02	582297	7016170						SCF02	582840	7016671
	SCF02	582444	7016633						SCF02	582716	7016292
	SCF02	582840	7016671						SCF02	582840	7016671
	SCF02	582548	7016239						SCF02	582161	7016701
	SCF02	582444	7016633						SCF02	582161	7016701
	SCF02	582903	7016857						SCF02	582161	7016701
	SCF02	582269	7016306						SCF02	582444	7016633
	SCF02	582269	7016306						SCF02	582161	7016701
	SCF02	582269	7016306						SCF02	582840	7016671
	SCF02	582269	7016306						SCF02	582840	7016671
	SCF02	582269	7016306						SCF02	582030	7016879
	SCF02	582269	7016306						SCF02	582840	7016671
	SCF02	582229	7016490						SCF02	582161	7016701
	SCF02	582229	7016490						SCF02	582444	7016633
	SCF02	582203	7016650						SCF02	582161	7016701
	SCF02	582577	7016732						SCF02	582104	7016511
	SCF02	582698	7016818						SCF02	582444	7016633
	SCF02	582616	7016940						SCF02	582444	7016633
	SCF02	582636	7016969						SCF02	582444	7016633
	SCF02	582615	7016960						SCF02	582104	7016511
	SCF02	582636	7016969						SCF02	582444	7016633
	SCF02	582636	7016969						SCF02	582444	7016633
	SCF02	582816	7016874						SCF02	582444	7016633
	SCF02	582816	7016874						SCF02	582444	7016633
	SCF02	582698	7016818						SCF02	582444	7016633
	SCF02	582698	7016818						SCF02	582444	7016633
	SCF02	582698	7016818						SCF02	582444	7016633
	SCF02	582698	7016818						SCF02	582444	7016633
	SCF02	582816	7016874						SCF02	582444	7016633
	SCF02	582816	7016874						SCF02	582104	7016511
	SCF02	582816	7016874						SCF02	582104	7016511
	SCF02	582698	7016818						SCF02	582104	7016511
	SCF02	582793	7016884						SCF02	582203	7016650
	SCF02	582816	7016874						SCF02	582444	7016633
	SCF02	582698	7016818						SCF02	582104	7016511
	SCF02	582698	7016818						SCF02	582444	7016633
	SCF02	582816	7016874						SCF02	582444	7016633
	SCF02	582816	7016874						SCF02	582444	7016633
	SCF02	582442	7017026						SCF02	582444	7016633
	SCF02	582321	7016755						SCF02	582840	7016671
	SCF02	582533	7016100						SCF02	582444	7016633
	SCF02	582726	7016564						SCF02	582104	7016511
	SCF02	582716	7016292						SCF02	582444	7016633
	SCF02	582726	7016564						SCF02	582104	7016511
	SCF02	582444	7016633						SCF02	582104	7016511
	SCF02	582813	7016401						SCF02	582444	7016633
	SCF02	582452	7016205						SCF02	582444	7016633
	SCF02	582533	7016100						SCF02	582444	7016633
	SCF02	582533	7016100						SCF02	582444	7016633
	SCF02	582508	7016690						SCF02	582444	7016633
	SCF02	582382	7016464						SCF02	582444	7016633
	SCF02	582508	7016690						SCF02	582444	7016633
	SCF02	582464	7016391						SCF02	582444	7016633
	SCF02	582464	7016391						SCF02	582444	7016633
	SCF02	582464	7016391						SCF02	582444	7016633
	SCF02	582269	7016306						SCF02	582203	7016650
	SCF02	582452	7016205						SCF02	582444	7016633
	SCF02	582297	7016170						SCF02	582533	7016100
	SCF02	582297	7016170						SCF02	582205	7016636
	SCF02	582339	7016362						SCF02	582444	7016633
	SCF02	582445	7016397						SCF02	582041	7016050
	SCF02	582533	7016100						SCF02	582104	7016511
	SCF02	582321	7016755						SCF02	582203	7016650
	SCF02	582508	7016690						SCF02	582203	7016650
	SCF02	582619	7016935						SCF02	582203	7016650
	SCF02	582636	7016969						SCF02	582444	7016633
	SCF02	582508	7016690						SCF02	582198	7015741
	SCF02	582337	7016703						SCF02	582161	7016701
	SCF02	582337	7016703						SCF02	582444	7016633
	SCF02	582636	7016969						SCF02	582334	7016280
	SCF02	582636	7016969						SCF02	582928	7016654
	SCF02	582415	7016653						SCF02	583002	7016819
	SCF02	582636	7016969						SCF02	582686	7016168
	SCF02	582508	7016690						SCF02	583033	7016545
	SCF02	582452	7016205						SCF02	582686	7016168
	SCF02	582232	7016001						SCF02	583033	7016545
	SCF02	582232	7016001						SCF02	581972	7016223
	SCF02	582614	7016352						SCF02	582686	7016168
	SCF02	582813	7016401						SCF02	582716	7016292
	SCF02	582636	7016969						SCF02	582161	7016701
	SCF02	582533	7016100						SCF02	582161	7016701
	SCF02	582445	7016397						SCF02	582161	7016701
	SCF02	582533	7016100						SCF02	582161	7016701
	SCF02	582816	7016874						SCF02	582161	7016701
	SCF02	582508	7016690						SCF02	582716	7016292
	SCF02	582269	7016306						SCF02	582716	7016292
	SCF02	582297	7016170						SCF02	583000	7016819
	SCF02	582636	7016969						SCF02	581972	7016223
								SCF02 Anzahl	91
	SCF02	582452	7016205						SCF04	581972	7016223
	SCF02	582232	7016001						SCF04	582444	7016633
	SCF02	582698	7016818						SCF04	582533	7016100
	SCF02	582636	7016969						SCF04	581972	7016223
	SCF02	582816	7016874						SCF04	582535	7016221
	SCF02	582840	7016671						SCF04	581972	7016223
	SCF02	582297	7016170						SCF04	582161	7016701
	SCF02	582784	7016686						SCF04	582198	7015741
	SCF02	582809	7016397						SCF04	582161	7016701
	SCF02	582533	7016100						SCF04	582161	7016701
	SCF02	582533	7016100						SCF04	582161	7016701
	SCF02	583033	7016545						SCF04	582161	7016701
	SCF02	582232	7016001						SCF04	582161	7016701
	SCF02	582840	7016671						SCF04	582444	7016633
	SCF02	583040	7016360						SCF04	582444	7016633
	SCF02	582840	7016671						SCF04	582444	7016633
	SCF02	583033	7016545						SCF04	582444	7016633
	SCF02	582533	7016100						SCF04	582444	7016633
	SCF02	583002	7016896						SCF04	582444	7016633
	SCF02	582533	7016100						SCF04	582444	7016633
	SCF02	582813	7016401						SCF04	582444	7016633
	SCF02	583160	7016380						SCF04	582444	7016633
	SCF02	582716	7016292						SCF04	582444	7016633
	SCF02	582533	7016100						SCF04	582444	7016633
	SCF02	582813	7016401						SCF04	582444	7016633
	SCF02	582533	7016100						SCF04	582444	7016633
	SCF02	583033	7016545						SCF04	582444	7016633
	SCF02	582232	7016001						SCF04	582444	7016633
SCF02 Anzahl	131								SCF04	582444	7016633
	SCF04	581972	7016223						SCF04	582444	7016633
	SCF04	582533	7016100						SCF04	582444	7016633
	SCF04	582726	7016564						SCF04	582444	7016633
	SCF04	582698	7016818						SCF04	582444	7016633
	SCF04	582198	7015741						SCF04	582444	7016633
	SCF04	582444	7016633						SCF04	582444	7016633
	SCF04	582444	7016633						SCF04	582444	7016633
	SCF04	582444	7016633						SCF04	582444	7016633
	SCF04	582444	7016633						SCF04	582444	7016633
	SCF04	582813	7016401						SCF04	582444	7016633
	SCF04	582444	7016633						SCF04	582444	7016633
	SCF04	582444	7016633						SCF04	582444	7016633
	SCF04	582444	7016633						SCF04	582444	7016633
	SCF04	582198	7015741						SCF04	582444	7016633
	SCF04	582198	7015741						SCF04	582444	7016633
	SCF04	582198	7015741						SCF04	582444	7016633
	SCF04	582585	7016622						SCF04	582444	7016633
	SCF04	582444	7016633						SCF04	582444	7016633
	SCF04	582193	7015768						SCF04	582444	7016633
	SCF04	582198	7015741						SCF04	582444	7016633
	SCF04	582198	7015741						SCF04	582444	7016633
	SCF04	582379	7015734						SCF04	582444	7016633
	SCF04	581817	7016390						SCF04	582444	7016633
	SCF04	582222	7015773						SCF04	582444	7016633
	SCF04	582379	7015734						SCF04	582444	7016633
	SCF04	582379	7015734						SCF04	582444	7016633
	SCF04	582222	7015773						SCF04	582444	7016633
	SCF04	582198	7015741						SCF04	582444	7016633
	SCF04	582232	7016001						SCF04	582444	7016633
	SCF04	582379	7015734						SCF04	582444	7016633
	SCF04	582698	7016818						SCF04	582444	7016633
	SCF04	582770	7016475						SCF04	582444	7016633
	SCF04	582041	7016050						SCF04	582444	7016633
	SCF04	582300	7017312						SCF04	582444	7016633
	SCF04	582698	7016818						SCF04	582444	7016633
	SCF04	582198	7015741						SCF04	582444	7016633
	SCF04	582428	7017061						SCF04	582379	7015734
	SCF04	581972	7016223						SCF04	582379	7015734
	SCF04	582698	7016818						SCF04	582379	7015734
	SCF04	582198	7015741						SCF04	582379	7015734
	SCF04	582428	7017061						SCF04	582300	7017312
	SCF04	582300	7017312						SCF04	582379	7015734
	SCF04	582198	7015741						SCF04	582379	7015734
	SCF04	582076	7017056						SCF04	582716	7016292
	SCF04	581972	7016223						SCF04	582716	7016292
	SCF04	582762	7017117						SCF04	582444	7016633
	SCF04	582444	7016633						SCF04	581817	7016390
	SCF04	582786	7015902						SCF04	582444	7016633
	SCF04	582198	7015741						SCF04	582444	7016633
	SCF04	582379	7015734						SCF04	582198	7015741
	SCF04	582076	7017056						SCF04	582198	7015741
	SCF04	582686	7016168						SCF04	582198	7015741
	SCF04	582585	7016622						SCF04	581962	7015874
	SCF04	582300	7017312						SCF04	581817	7016390
								SCF04 Anzahl	83
	SCF04	581972	7016223						SCF09	582533	7016100
	SCF04	582698	7016818						SCF09	581972	7016223
	SCF04	582300	7017312						SCF09	582161	7016701
	SCF04	582198	7015741						SCF09	582161	7016701
	SCF04	582535	7017212						SCF09	582535	7017212
	SCF04	582198	7015741						SCF09	582535	7017212
	SCF04	581946	7017045						SCF09	582269	7016306
	SCF04	582480	7017216						SCF09	582161	7016701
	SCF04	582300	7017312						SCF09	582161	7016701
	SCF04	581843	7016197						SCF09	582161	7016701
	SCF04	582300	7017312						SCF09	582444	7016633
	SCF04	582535	7016221						SCF09	582444	7016633
	SCF04	582634	7016742						SCF09	582444	7016633
	SCF04	582198	7015741						SCF09	582444	7016633
	SCF04	582444	7016633						SCF09	582444	7016633
	SCF04	582198	7015741						SCF09	582444	7016633
	SCF04	582535	7016221						SCF09	582444	7016633
	SCF04	582198	7015741						SCF09	582444	7016633
	SCF04	582198	7015741						SCF09	582444	7016633
	SCF04	582586	7017089						SCF09	581972	7016223
	SCF04	582444	7016633						SCF09	582444	7016633
	SCF04	582444	7016633						SCF09	582444	7016633
	SCF04	582444	7016633						SCF09	582444	7016633
	SCF04	582379	7015734						SCF09	582444	7016633
	SCF04	582535	7017212						SCF09	582444	7016633
	SCF04	582444	7016633						SCF09	582444	7016633
SCF04 Anzahl	80								SCF09	582444	7016633
	SCF09	581972	7016223						SCF09	582444	7016633
	SCF09	582813	7016401						SCF09	582444	7016633
	SCF09	582533	7016100						SCF09	582444	7016633
	SCF09	582452	7016205						SCF09	582444	7016633
	SCF09	582444	7016633						SCF09	582444	7016633
	SCF09	582444	7016633						SCF09	582161	7016701
	SCF09	582444	7016633						SCF09	582444	7016633
	SCF09	582276	7016513						SCF09	582444	7016633
	SCF09	582716	7016292						SCF09	582444	7016633
	SCF09	582444	7016633						SCF09	582444	7016633
	SCF09	582444	7016633						SCF09	582444	7016633
	SCF09	582269	7016306						SCF09	582444	7016633
	SCF09	582269	7016306						SCF09	582444	7016633
	SCF09	582444	7016633						SCF09	582444	7016633
	SCF09	582444	7016633						SCF09	582444	7016633
	SCF09	582444	7016633						SCF09	582444	7016633
	SCF09	582444	7016633						SCF09	582444	7016633
	SCF09	582444	7016633						SCF09	582444	7016633
	SCF09	582444	7016633						SCF09	582161	7016701
	SCF09	582452	7016205						SCF09	582161	7016701
	SCF09	582297	7016170						SCF09	582444	7016633
	SCF09	582444	7016633						SCF09	582444	7016633
	SCF09	582444	7016633						SCF09	582444	7016633
	SCF09	582337	7016703						SCF09	582444	7016633
	SCF09	582444	7016633						SCF09	582444	7016633
	SCF09	582444	7016633						SCF09	582444	7016633
	SCF09	582616	7016940						SCF09	582444	7016633
	SCF09	582616	7016940						SCF09	582444	7016633
	SCF09	582297	7016170						SCF09	582444	7016633
	SCF09	582636	7016969						SCF09	582444	7016633
	SCF09	582813	7016401						SCF09	582444	7016633
	SCF09	582813	7016401						SCF09	582444	7016633
	SCF09	582382	7016464						SCF09	582444	7016633
	SCF09	582533	7016100						SCF09	582379	7015734
	SCF09	582444	7016633						SCF09	582716	7016292
	SCF09	582716	7016292						SCF09	582698	7016818
	SCF09	582444	7016633						SCF09	581972	7016223
	SCF09	582379	7015734						SCF09	582269	7016306
	SCF09	581972	7016223						SCF09	582269	7016306
	SCF09	582533	7016100						SCF09	582464	7016391
	SCF09	581972	7016223						SCF09	582464	7016391
	SCF09	582716	7016292						SCF09	582464	7016391
	SCF09	582533	7016100						SCF09	582464	7016391
	SCF09	581972	7016223						SCF09	582464	7016391
	SCF09	582533	7016100						SCF09	582464	7016391
	SCF09	582508	7016690						SCF09	582464	7016391
	SCF09	582667	7016359						SCF09	582464	7016391
	SCF09	582546	7016728						SCF09	582464	7016391
	SCF09	582444	7016633						SCF09	582464	7016391
	SCF09	582444	7016633						SCF09	582444	7016633
	SCF09	582444	7016633						SCF09	582616	7016940
	SCF09	582444	7016633						SCF09	582616	7016940
SCF09 Anzahl	52								SCF09	582616	7016940
	SCM01	582585	7016622						SCF09	582444	7016633
								SCF09 Anzahl	81
	SCM01	583091	7017128						SCM01	582832	7016655
	SCM01	582198	7015741						SCM01	582832	7016655
	SCM01	583309	7016418						SCM01	582605	7017182
	SCM01	583043	7016505						SCM01	583233	7016667
	SCM01	582382	7016464						SCM01	582385	7016925
	SCM01	581838	7015834						SCM01	582201	7016564
	SCM01	583160	7016380						SCM01	582735	7016689
	SCM01	583061	7016650						SCM01	583049	7017356
	SCM01	582903	7016857						SCM01	583091	7017128
	SCM01	582297	7016170						SCM01	583091	7017128
	SCM01	583203	7016744						SCM01	583091	7017128
	SCM01	582428	7017061						SCM01	582198	7015741
	SCM01	582379	7015734						SCM01	583091	7017128
	SCM01	582508	7016690						SCM01	583091	7017128
	SCM01	583188	7017361						SCM01	583091	7017128
	SCM01	582297	7016170						SCM01	582198	7015741
	SCM01	583091	7017128						SCM01	582788	7016701
	SCM01	582698	7016818						SCM01	583091	7017128
	SCM01	582816	7016874						SCM01	582198	7015741
	SCM01	582161	7016701						SCM01	582380	7016926
	SCM01	583169	7017414						SCM01	582784	7016686
	SCM01	582618	7016578						SCM01	583091	7017128
	SCM01	582882	7016525						SCM01	583091	7017128
	SCM01	582428	7017061						SCM01	583091	7017128
	SCM01	582816	7016874						SCM01	583449	7016865
	SCM01	583044	7016748						SCM01	582198	7015741
	SCM01	583091	7017128						SCM01	582198	7015741
	SCM01	583091	7017128						SCM01	582198	7015741
	SCM01	583012	7017200						SCM01	582548	7016239
	SCM01	583069	7016774						SCM01	582385	7016925
	SCM01	583272	7016505						SCM01	582198	7015741
	SCM01	583317	7017083						SCM01	582198	7015741
SCM01 Anzahl	33								SCM01	582784	7016686
	SDF04	580526	7015742						SCM01	583091	7017128
	SDF04	581111	7015884						SCM01	583091	7017128
	SDF04	581111	7015884						SCM01	582851	7016670
	SDF04	581111	7015884						SCM01	582198	7015741
	SDF04	581111	7015884						SCM01	582288	7016990
	SDF04	580748	7015650						SCM01	582198	7015741
	SDF04	581226	7016311						SCM01	582851	7016670
	SDF04	581226	7016311						SCM01	583091	7017128
	SDF04	580911	7016078						SCM01	582198	7015741
	SDF04	580864	7015682						SCM01	582198	7015741
	SDF04	580911	7016078						SCM01	582198	7015741
	SDF04	580748	7015650						SCM01	583091	7017128
	SDF04	580911	7016078						SCM01	583091	7017128
	SDF04	580994	7016094						SCM01	583091	7017128
	SDF04	580884	7015643						SCM01	583091	7017128
	SDF04	580925	7015505						SCM01	583091	7017128
	SDF04	581111	7015884						SCM01	583091	7017128
	SDF04	580925	7015505						SCM01	582385	7016925
	SDF04	580597	7015400						SCM01	582851	7016670
	SDF04	580929	7016078						SCM01	582784	7016133
	SDF04	580583	7015584						SCM01	583091	7017128
	SDF04	581196	7016388						SCM01	583091	7017128
	SDF04	580245	7015566						SCM01	583345	7016846
	SDF04	581203	7016289						SCM01	582758	7016175
	SDF04	580884	7015643						SCM01	582784	7016133
	SDF04	580962	7015694						SCM01	582851	7016670
	SDF04	580981	7016116						SCM01	582784	7016133
	SDF04	580739	7015462						SCM01	583091	7017128
	SDF04	580864	7015682						SCM01	583091	7017128
	SDF04	580884	7015643						SCM01	582198	7015741
	SDF04	580623	7015612						SCM01	581972	7016223
	SDF04	581111	7015884						SCM01	582198	7015741
	SDF04	581111	7015884						SCM01	582851	7016670
	SDF04	581330	7016396						SCM01	582851	7016670
	SDF04	581111	7015884						SCM01	583091	7017128
	SDF04	581111	7015884						SCM01	582198	7015741
	SDF04	580884	7015643						SCM01	583345	7016846
	SDF04	581111	7015884						SCM01	583091	7017128
	SDF04	580794	7016091						SCM01	582813	7016401
	SDF04	580884	7015643						SCM01	583091	7017128
	SDF04	580748	7015650						SCM01	583345	7016846
	SDF04	580539	7015906						SCM01	583091	7017128
	SDF04	580884	7015643						SCM01	583345	7016846
	SDF04	580932	7015536						SCM01	583345	7016846
	SDF04	580994	7016094						SCM01	582758	7016176
	SDF04	580989	7016089						SCM01	582198	7015741
	SDF04	580989	7016089						SCM01	582198	7015741
	SDF04	580989	7016089						SCM01	582198	7015741
	SDF04	580911	7016078						SCM01	582198	7015741
	SDF04	580911	7016078						SCM01	582198	7015741
	SDF04	580911	7016078						SCM01	582198	7015741
	SDF04	580911	7016078						SCM01	582198	7015741
	SDF04	580911	7016078						SCM01	582198	7015741
	SDF04	580911	7016078						SCM01	582198	7015741
	SDF04	580932	7016087						SCM01	582198	7015741
	SDF04	581105	7015866						SCM01	582198	7015741
	SDF04	580884	7015643						SCM01	582444	7016633
	SDF04	580884	7015643						SCM01	582198	7015741
	SDF04	580962	7015694						SCM01	582198	7015741
	SDF04	580884	7015643						SCM01	582977	7016440
	SDF04	580748	7015650						SCM01	582198	7015741
	SDF04	580748	7015650						SCM01	582198	7015741
	SDF04	580709	7015581						SCM01	582198	7015741
	SDF04	580712	7016215						SCM01	583345	7016846
	SDF04	580803	7016167						SCM01	582232	7016001
	SDF04	580936	7016103						SCM01	582198	7015741
								SCM01 Anzahl	99
	SDF04	580700	7016515						SDF04	581058	7015959
	SDF04	580700	7016515						SDF04	581037	7015962
	SDF04	580697	7016498						SDF04	581026	7016376
	SDF04	581203	7016289						SDF04	581157	7015679
	SDF04	581044	7016452						SDF04	580962	7015694
	SDF04	580697	7016498						SDF04	580962	7015694
	SDF04	581111	7015884						SDF04	581026	7016376
	SDF04	580932	7015536						SDF04	581026	7016376
	SDF04	580932	7015536						SDF04	581242	7016223
	SDF04	581111	7015884						SDF04	581242	7016223
	SDF04	580855	7015638						SDF04	581242	7016223
	SDF04	580855	7015638						SDF04	581242	7016223
	SDF04	580855	7015638						SDF04	580962	7015694
	SDF04	581196	7016388						SDF04	580962	7015694
	SDF04	581143	7016469						SDF04	581242	7016223
	SDF04	580748	7015650						SDF04	581242	7016223
	SDF04	581043	7015981						SDF04	580962	7015694
	SDF04	581043	7015981						SDF04	580962	7015694
	SDF04	581143	7016469						SDF04	581242	7016223
	SDF04	580748	7015650						SDF04	581242	7016223
	SDF04	580884	7015643						SDF04	580962	7015694
	SDF04	581033	7016392						SDF04	580817	7015249
	SDF04	580771	7015585						SDF04	580962	7015694
	SDF04	581226	7016311						SDF04	581242	7016223
	SDF04	581226	7016311						SDF04	580817	7015249
	SDF04	581226	7016311						SDF04	580817	7015249
	SDF04	581226	7016311						SDF04	580817	7015249
	SDF04	581226	7016311						SDF04	580817	7015249
	SDF04	581226	7016311						SDF04	580817	7015249
	SDF04	581226	7016311						SDF04	580817	7015249
	SDF04	581226	7016311						SDF04	580817	7015249
	SDF04	581226	7016311						SDF04	580817	7015249
	SDF04	581026	7016376						SDF04	580817	7015249
	SDF04	581203	7016289						SDF04	580962	7015694
	SDF04	581026	7016376						SDF04	580962	7015694
	SDF04	580803	7016167						SDF04	580962	7015694
	SDF04	580803	7016167						SDF04	580817	7015249
	SDF04	580754	7015639						SDF04	580817	7015249
	SDF04	580803	7016167						SDF04	580817	7015249
	SDF04	581196	7016388						SDF04	580817	7015249
	SDF04	580748	7015650						SDF04	580817	7015249
	SDF04	580748	7015650						SDF04	580663	7016024
	SDF04	580607	7015367						SDF04	580664	7016027
	SDF04	580884	7015643						SDF04	580962	7015694
	SDF04	580748	7015650						SDF04	580664	7016027
	SDF04	580884	7015643						SDF04	580664	7016027
	SDF04	580884	7015643						SDF04	580664	7016027
	SDF04	580803	7016167						SDF04	580664	7016027
	SDF04	580954	7016096						SDF04	580962	7015694
	SDF04	580798	7016117						SDF04	580664	7016027
	SDF04	580884	7015643						SDF04	580664	7016027
	SDF04	580954	7016096						SDF04	580664	7016027
	SDF04	580794	7016091						SDF04	581192	7015350
	SDF04	581006	7016472						SDF04	581192	7015350
	SDF04	580884	7015643						SDF04	580925	7015505
	SDF04	580884	7015643						SDF04	581338	7015482
	SDF04	580884	7015643						SDF04	581192	7015350
	SDF04	580884	7015643						SDF04	581339	7015496
	SDF04	580748	7015650						SDF04	581558	7017093
	SDF04	580776	7016286						SDF04	580884	7015643
	SDF04	580788	7016312						SDF04	580884	7015643
	SDF04	580776	7016286						SDF04	580884	7015643
	SDF04	580776	7016286						SDF04	580884	7015643
	SDF04	580776	7016286						SDF04	580884	7015643
	SDF04	580776	7016286						SDF04	579758	7013908
	SDF04	580776	7016286						SDF04	581192	7015350
	SDF04	581111	7015884						SDF04	580884	7015643
	SDF04	581111	7015884						SDF04	581111	7015884
	SDF04	581111	7015884						SDF04	580884	7015643
	SDF04	581111	7015884						SDF04	580884	7015643
	SDF04	581111	7015884						SDF04	580748	7015650
	SDF04	580748	7015650						SDF04	580927	7015896
	SDF04	580712	7016215						SDF04	580911	7016078
	SDF04	580925	7015505						SDF04	581203	7016289
	SDF04	580925	7015505						SDF04	580775	7016418
	SDF04	580884	7015643						SDF04	580716	7016287
	SDF04	581196	7016388						SDF04	580673	7016220
	SDF04	580884	7015643						SDF04	581111	7015884
	SDF04	580884	7015643						SDF04	581195	7016353
	SDF04	580884	7015643						SDF04	580770	7016313
	SDF04	580884	7015643						SDF04	580784	7015977
	SDF04	580884	7015643						SDF04	581111	7015884
	SDF04	581330	7016396						SDF04	581111	7015884
	SDF04	580925	7015505						SDF04	580962	7015694
	SDF04	580925	7015505						SDF04	580962	7015694
	SDF04	581226	7016311						SDF04	580691	7016388
	SDF04	580954	7016096						SDF04	580691	7016388
	SDF04	580884	7015643						SDF04	580691	7016388
	SDF04	580925	7015505						SDF04	580962	7015694
	SDF04	580884	7015643						SDF04	581111	7015884
	SDF04	581330	7016396						SDF04	581111	7015884
	SDF04	581203	7016289						SDF04	581111	7015884
	SDF04	580884	7015643						SDF04	581111	7015884
	SDF04	580884	7015643						SDF04	580962	7015694
	SDF04	581280	7015652						SDF04	580962	7015694
	SDF04	581330	7016396						SDF04	580962	7015694
	SDF04	580884	7015643						SDF04	580778	7016049
	SDF04	580748	7015650						SDF04	580778	7016049
	SDF04	581196	7016388						SDF04	580778	7016049
	SDF04	580884	7015643						SDF04	580778	7016049
	SDF04	581226	7016311						SDF04	580778	7016049
	SDF04	580884	7015643						SDF04	580778	7016049
	SDF04	581196	7016388						SDF04	580778	7016049
SDF04 Anzahl	169								SDF04	580778	7016049
	SDF13	581449	7017051						SDF04	580778	7016049
	SDF13	581449	7017051						SDF04	580778	7016049
	SDF13	580977	7016637						SDF04	580778	7016049
	SDF13	580951	7016982						SDF04	580778	7016049
	SDF13	580535	7016519						SDF04	580778	7016049
	SDF13	581398	7016969						SDF04	580778	7016049
	SDF13	581271	7016971						SDF04	580778	7016049
	SDF13	581398	7016969						SDF04	580962	7015694
	SDF13	581398	7016969						SDF04	580962	7015694
	SDF13	581398	7016969						SDF04	580962	7015694
	SDF13	581398	7016969						SDF04	580962	7015694
	SDF13	580951	7016982						SDF04	580962	7015694
	SDF13	580951	7016982						SDF04	580962	7015694
	SDF13	580951	7016982						SDF04	580962	7015694
	SDF13	580951	7016982						SDF04	580973	7016108
	SDF13	580951	7016982						SDF04	580973	7016108
	SDF13	581271	7016971						SDF04	580973	7016108
	SDF13	581271	7016971						SDF04	580973	7016108
	SDF13	580951	7016982						SDF04	580973	7016108
	SDF13	580951	7016982						SDF04	580973	7016108
	SDF13	580951	7016982						SDF04	580973	7016108
	SDF13	581340	7016883						SDF04	580973	7016108
	SDF13	581192	7016850						SDF04	580973	7016108
	SDF13	581271	7016971						SDF04	580951	7016982
	SDF13	581203	7016746						SDF04	581477	7017142
	SDF13	581271	7016971						SDF04	581477	7017142
	SDF13	581041	7016850						SDF04	581477	7017142
	SDF13	581215	7016989						SDF04	581477	7017142
	SDF13	581215	7016989						SDF04	581477	7017142
	SDF13	581215	7016989						SDF04	581306	7016458
	SDF13	581346	7016884						SDF04	581043	7015976
	SDF13	581346	7016884						SDF04	581043	7015976
	SDF13	581346	7016884						SDF04	581043	7015976
	SDF13	581203	7016746						SDF04	581043	7015976
	SDF13	581346	7016884						SDF04	581477	7017142
	SDF13	581346	7016884						SDF04	581477	7017142
	SDF13	581192	7016850						SDF04	581477	7017142
	SDF13	581192	7016850						SDF04	581477	7017142
	SDF13	581205	7016658						SDF04	581477	7017142
	SDF13	580977	7016637						SDF04	581624	7016640
	SDF13	580977	7016637						SDF04	581477	7017142
	SDF13	580751	7016608						SDF04	581477	7017142
	SDF13	580761	7016847						SDF04	581477	7017142
	SDF13	580951	7016982						SDF04	581477	7017142
	SDF13	581398	7016969						SDF04	581477	7017142
	SDF13	580951	7016982						SDF04	581477	7017142
	SDF13	581398	7016969						SDF04	580951	7016982
	SDF13	580951	7016982						SDF04	581477	7017142
	SDF13	580951	7016982						SDF04	581242	7016223
	SDF13	580951	7016982						SDF04	581242	7016223
	SDF13	581041	7016850						SDF04	581477	7017142
	SDF13	580951	7016982						SDF04	581477	7017142
	SDF13	580951	7016982						SDF04	581242	7016223
	SDF13	581346	7016884						SDF04	581242	7016223
	SDF13	581346	7016884						SDF04	581242	7016223
	SDF13	581346	7016884						SDF04	581477	7017142
SDF13 Anzahl	56								SDF04	581477	7017142
	SDM02	581586	7018408						SDF04	581477	7017142
	SDM02	581505	7016727						SDF04	580951	7016982
	SDM02	581586	7018408						SDF04	580951	7016982
	SDM02	581203	7016289						SDF04	580951	7016982
	SDM02	581586	7018408						SDF04	580951	7016982
	SDM02	580884	7015643						SDF04	581624	7016640
	SDM02	580884	7015643						SDF04	581624	7016640
	SDM02	581273	7016966						SDF04	581624	7016640
	SDM02	582258	7017926						SDF04	581624	7016640
	SDM02	581848	7017319						SDF04	580855	7015638
	SDM02	581586	7018408						SDF04	581242	7016223
	SDM02	580951	7016982						SDF04	581242	7016223
	SDM02	582136	7018258						SDF04	581477	7017142
	SDM02	580951	7016982						SDF04	581477	7017142
	SDM02	581715	7017469						SDF04	581477	7017142
	SDM02	581203	7016746						SDF04	581477	7017142
	SDM02	581129	7016868						SDF04	581477	7017142
	SDM02	581848	7017319						SDF04	581477	7017142
	SDM02	581841	7016967						SDF04	581558	7017093
	SDM02	580951	7016982						SDF04	581330	7016396
	SDM02	580951	7016982						SDF04	581330	7016396
	SDM02	580951	7016982						SDF04	581277	7016592
	SDM02	580951	7016982						SDF04	581277	7016592
	SDM02	581698	7017734						SDF04	581277	7016592
	SDM02	581715	7017469						SDF04	581242	7016223
	SDM02	580951	7016982						SDF04	581242	7016223
	SDM02	582258	7017926						SDF04	581242	7016223
	SDM02	580951	7016982						SDF04	581242	7016223
	SDM02	582002	7018340						SDF04	581477	7017142
	SDM02	580951	7016982						SDF04	581242	7016223
	SDM02	580579	7016971						SDF04	581226	7016311
	SDM02	581715	7017469						SDF04	580954	7016096
	SDM02	581273	7016966						SDF04	580972	7015154
	SDM02	580422	7016885						SDF04	581624	7016640
	SDM02	580336	7016997						SDF04	580972	7015154
	SDM02	580951	7016982						SDF04	580972	7015154
	SDM02	581715	7017469						SDF04	580972	7015154
	SDM02	581203	7016746						SDF04	580855	7015638
	SDM02	581848	7017319						SDF04	580954	7016096
	SDM02	580656	7016221						SDF04	580855	7015638
	SDM02	581715	7017469						SDF04	580748	7015650
	SDM02	580077	7016475						SDF04	580855	7015638
	SDM02	581852	7018385						SDF04	581242	7016223
	SDM02	580951	7016982						SDF04	581242	7016223
	SDM02	580951	7016982						SDF04	581277	7016592
	SDM02	581944	7018514						SDF04	581242	7016223
	SDM02	581111	7015884						SDF04	580855	7015638
	SDM02	581715	7017469						SDF04	580981	7016116
	SDM02	580951	7016982						SDF04	581242	7016223
	SDM02	580951	7016982						SDF04	581226	7016311
	SDM02	580951	7016982						SDF04	580954	7016096
	SDM02	580748	7015650						SDF04	580925	7015505
	SDM02	581848	7017319						SDF04	581203	7016289
	SDM02	581944	7018514						SDF04	581330	7016396
	SDM02	582030	7016879						SDF04	580884	7015643
SDM02 Anzahl	55								SDF04	581330	7016396
	SDM07	581586	7018408						SDF04	581203	7016289
	SDM07	581129	7016868						SDF04	581181	7016407
	SDM07	580951	7016982						SDF04	581226	7016311
	SDM07	581593	7017282						SDF04	581043	7015981
	SDM07	580951	7016982						SDF04	581330	7016396
								SDF04 Anzahl	222
	SDM07	581644	7017245						SDF13	580951	7016982
	SDM07	580951	7016982						SDF13	580951	7016982
	SDM07	580951	7016982						SDF13	581330	7016433
	SDM07	580951	7016982						SDF13	580951	7016982
	SDM07	580951	7016982						SDF13	580951	7016982
	SDM07	580951	7016982						SDF13	580951	7016982
	SDM07	581277	7016592						SDF13	581477	7017142
	SDM07	581041	7016850						SDF13	580951	7016982
	SDM07	581162	7017055						SDF13	581477	7017142
	SDM07	581192	7016850						SDF13	581477	7017142
	SDM07	581192	7016850						SDF13	581477	7017142
	SDM07	581203	7016746						SDF13	581477	7017142
	SDM07	581241	7016745						SDF13	581477	7017142
	SDM07	580449	7017811						SDF13	581477	7017142
	SDM07	581330	7016396						SDF13	581477	7017142
	SDM07	580580	7016894						SDF13	581477	7017142
	SDM07	581226	7016615						SDF13	581477	7017142
	SDM07	580761	7016847						SDF13	581477	7017142
	SDM07	581203	7016746						SDF13	581477	7017142
	SDM07	580951	7016982						SDF13	581477	7017142
	SDM07	580951	7016982						SDF13	581477	7017142
	SDM07	580643	7016790						SDF13	581477	7017142
	SDM07	580951	7016982						SDF13	581477	7017142
	SDM07	580951	7016982						SDF13	581477	7017142
	SDM07	581330	7016396						SDF13	580951	7016982
	SDM07	581203	7016746						SDF13	580951	7016982
	SDM07	581449	7017051						SDF13	580951	7016982
	SDM07	580951	7016982						SDF13	580951	7016982
	SDM07	581277	7016592						SDF13	580813	7016812
	SDM07	581753	7017224						SDF13	580951	7016982
	SDM07	580951	7016982						SDF13	580951	7016982
	SDM07	580951	7016982						SDF13	580951	7016982
	SDM07	580951	7016982						SDF13	580951	7016982
	SDM07	581562	7017366						SDF13	580951	7016982
SDM07 Anzahl	39								SDF13	580951	7016982
	SDM08	580981	7016116						SDF13	580951	7016982
	SDM08	580884	7015643						SDF13	580951	7016982
	SDM08	581111	7015884						SDF13	580951	7016982
	SDM08	580961	7016008						SDF13	581346	7016884
	SDM08	580962	7015694						SDF13	581449	7017051
	SDM08	580989	7016089						SDF13	580951	7016982
	SDM08	581111	7015884						SDF13	580951	7016982
	SDM08	580962	7015694						SDF13	580951	7016982
	SDM08	580961	7016008						SDF13	580951	7016982
	SDM08	580911	7016078						SDF13	580951	7016982
	SDM08	580712	7016215						SDF13	580951	7016982
	SDM08	580995	7015965						SDF13	580951	7016982
	SDM08	581111	7015884						SDF13	580951	7016982
	SDM08	580954	7016096						SDF13	580951	7016982
	SDM08	580813	7016356						SDF13	580951	7016982
	SDM08	580813	7016356						SDF13	580951	7016982
	SDM08	580813	7016356						SDF13	580951	7016982
	SDM08	580813	7016356						SDF13	580951	7016982
								SDF13 Anzahl	53
	SDM08	580813	7016356						SDM02	581043	7015981
	SDM08	580712	7016215						SDM02	581111	7015884
	SDM08	580813	7016356						SDM02	581586	7018408
	SDM08	581111	7015884						SDM02	581586	7018408
	SDM08	580962	7015694						SDM02	580951	7016982
	SDM08	580962	7015694						SDM02	581037	7015962
	SDM08	580962	7015694						SDM02	581505	7016727
	SDM08	580962	7015694						SDM02	581586	7018408
	SDM08	580803	7016167						SDM02	581586	7018408
	SDM08	580803	7016167						SDM02	581242	7016223
	SDM08	581226	7016311						SDM02	581586	7018408
	SDM08	580884	7015643						SDM02	581586	7018408
	SDM08	580712	7016215						SDM02	581586	7018408
	SDM08	581196	7016388						SDM02	581586	7018408
	SDM08	580954	7016096						SDM02	581477	7017142
	SDM08	581111	7015884						SDM02	581944	7018514
	SDM08	581196	7016388						SDM02	581477	7017142
	SDM08	580543	7015257						SDM02	581477	7017142
	SDM08	580543	7015257						SDM02	581242	7016223
	SDM08	580775	7016418						SDM02	581477	7017142
	SDM08	580543	7015257						SDM02	581477	7017142
	SDM08	581196	7016388						SDM02	581477	7017142
	SDM08	580954	7016096						SDM02	581477	7017142
SDM08 Anzahl	41								SDM02	581586	7018408
	SFM02	583664	7013009						SDM02	581586	7018408
	SFM02	582884	7013537						SDM02	581477	7017142
	SFM02	583664	7013009						SDM02	580962	7015694
	SFM02	583664	7013009						SDM02	580951	7016982
	SFM02	583257	7013645						SDM02	581586	7018408
	SFM02	582830	7013669						SDM02	581586	7018408
	SFM02	582884	7013537						SDM02	581586	7018408
	SFM02	582951	7013518						SDM02	581477	7017142
	SFM02	583543	7013602						SDM02	581477	7017142
	SFM02	582951	7013518						SDM02	580951	7016982
	SFM02	582903	7013516						SDM02	581477	7017142
	SFM02	583032	7014137						SDM02	580951	7016982
	SFM02	583327	7013854						SDM02	580951	7016982
	SFM02	583321	7013849						SDM02	580951	7016982
	SFM02	583321	7013849						SDM02	581586	7018408
	SFM02	583148	7013269						SDM02	581586	7018408
	SFM02	583664	7013009						SDM02	581586	7018408
	SFM02	582862	7013617						SDM02	580951	7016982
	SFM02	582830	7013669						SDM02	581586	7018408
	SFM02	583609	7013614						SDM02	581586	7018408
	SFM02	582992	7013541						SDM02	580951	7016982
	SFM02	583321	7013849						SDM02	581586	7018408
	SFM02	582830	7013669						SDM02	580954	7016096
	SFM02	583321	7013849						SDM02	581586	7018408
	SFM02	582874	7013727						SDM02	580951	7016982
	SFM02	582830	7013669						SDM02	581586	7018408
	SFM02	582847	7013437						SDM02	581586	7018408
	SFM02	583442	7013899						SDM02	581586	7018408
	SFM02	582830	7013669						SDM02	581586	7018408
	SFM02	583321	7013849						SDM02	581586	7018408
	SFM02	583442	7013899						SDM02	580884	7015643
	SFM02	583339	7013238						SDM02	581586	7018408
	SFM02	583339	7013238						SDM02	580884	7015643
	SFM02	583646	7012978						SDM02	581586	7018408
	SFM02	583136	7013411						SDM02	581848	7017319
	SFM02	583136	7013411						SDM02	581715	7017469
	SFM02	582830	7013669						SDM02	580951	7016982
	SFM02	583136	7013411						SDM02	580748	7015650
								SDM02 Anzahl	62
	SFM02	583219	7013452						SDM07	581586	7018408
	SFM02	582951	7013518						SDM07	580951	7016982
SFM02 Anzahl	40								SDM07	581586	7018408
	SGF02	584854	7017298						SDM07	580951	7016982
	SGF02	584854	7017298						SDM07	581586	7018408
	SGF02	584992	7017683						SDM07	581398	7016969
	SGF02	585064	7017466						SDM07	580951	7016982
	SGF02	584992	7017683						SDM07	580884	7015643
	SGF02	584992	7017683						SDM07	580884	7015643
	SGF02	584854	7017298						SDM07	581586	7018408
	SGF02	584858	7017688						SDM07	580779	7016789
	SGF02	584858	7017688						SDM07	580951	7016982
								SDM07 Anzahl	12
	SGF02	584858	7017688						SDM08	580427	7015223
	SGF02	584858	7017688						SDM08	580722	7015619
	SGF02	584858	7017688						SDM08	580526	7015742
	SGF02	584858	7017688						SDM08	580775	7016418
	SGF02	584858	7017688						SDM08	580784	7015977
	SGF02	584858	7017688						SDM08	580784	7015977
	SGF02	584858	7017688						SDM08	580784	7015977
	SGF02	584858	7017688						SDM08	580691	7016388
	SGF02	584858	7017688						SDM08	581051	7015907
	SGF02	584858	7017688						SDM08	580962	7015694
	SGF02	584858	7017688						SDM08	580962	7015694
	SGF02	584858	7017688						SDM08	580962	7015694
	SGF02	584858	7017688						SDM08	580962	7015694
	SGF02	584858	7017688						SDM08	581111	7015884
	SGF02	584858	7017688						SDM08	581111	7015884
	SGF02	584858	7017688						SDM08	581111	7015884
	SGF02	584858	7017688						SDM08	581111	7015884
	SGF02	584858	7017688						SDM08	581111	7015884
	SGF02	584858	7017688						SDM08	580962	7015694
	SGF02	585055	7017580						SDM08	580962	7015694
	SGF02	585055	7017580						SDM08	580778	7016049
	SGF02	585055	7017580						SDM08	580778	7016049
	SGF02	585055	7017580						SDM08	580778	7016049
	SGF02	585055	7017580						SDM08	580778	7016049
	SGF02	585055	7017580						SDM08	580778	7016049
	SGF02	584992	7017683						SDM08	580778	7016049
	SGF02	584992	7017683						SDM08	580778	7016049
	SGF02	584951	7017838						SDM08	580778	7016049
	SGF02	585221	7017787						SDM08	580778	7016049
	SGF02	585395	7017806						SDM08	580778	7016049
	SGF02	585395	7017806						SDM08	580778	7016049
	SGF02	585353	7018128						SDM08	580778	7016049
	SGF02	585434	7017998						SDM08	580778	7016049
	SGF02	585329	7018025						SDM08	580778	7016049
	SGF02	584951	7017838						SDM08	580962	7015694
	SGF02	584951	7017838						SDM08	580778	7016049
	SGF02	585340	7017727						SDM08	580554	7015716
	SGF02	585497	7018064						SDM08	580554	7015716
	SGF02	585060	7017982						SDM08	580962	7015694
	SGF02	584822	7017527						SDM08	580962	7015694
	SGF02	585232	7017793						SDM08	580962	7015694
	SGF02	584571	7017629						SDM08	580962	7015694
	SGF02	584686	7017299						SDM08	580618	7015447
								SDM08 Anzahl	43
	SGF02	585232	7017793						SFM02	583088	7013466
	SGF02	585193	7018162						SFM02	583088	7013466
	SGF02	585274	7017867						SFM02	584055	7013241
	SGF02	584951	7017838						SFM02	583004	7014051
	SGF02	584873	7017454						SFM02	584055	7013241
	SGF02	584317	7017661						SFM02	583088	7013466
	SGF02	584317	7017661						SFM02	583088	7013466
	SGF02	585232	7017793						SFM02	583088	7013466
	SGF02	584511	7017554						SFM02	583088	7013466
	SGF02	584992	7017683						SFM02	583088	7013466
	SGF02	585401	7017187						SFM02	583088	7013466
	SGF02	584317	7017661						SFM02	583088	7013466
	SGF02	584985	7017699						SFM02	583088	7013466
	SGF02	585060	7017982						SFM02	583088	7013466
	SGF02	584858	7017688						SFM02	583088	7013466
	SGF02	584951	7017838						SFM02	583088	7013466
	SGF02	584858	7017688						SFM02	583804	7013237
	SGF02	584951	7017838						SFM02	583088	7013466
	SGF02	584951	7017838						SFM02	583088	7013466
	SGF02	584951	7017838						SFM02	582951	7013518
	SGF02	584951	7017838						SFM02	582951	7013518
	SGF02	585395	7017806						SFM02	583065	7013294
	SGF02	584822	7017527						SFM02	583088	7013466
	SGF02	584822	7017527						SFM02	582951	7013518
	SGF02	585497	7018064						SFM02	582951	7013518
	SGF02	584382	7017525						SFM02	583664	7013009
	SGF02	585193	7018162						SFM02	583088	7013466
	SGF02	584858	7017688						SFM02	583664	7013009
	SGF02	585060	7017982						SFM02	583664	7013009
	SGF02	584951	7017838						SFM02	583664	7013009
	SGF02	584858	7017688						SFM02	583664	7013009
	SGF02	584858	7017688						SFM02	583004	7014051
	SGF02	585329	7018025						SFM02	583088	7013466
	SGF02	585054	7017474						SFM02	583664	7013009
	SGF02	585038	7017696						SFM02	583088	7013466
	SGF02	585038	7017696						SFM02	583004	7014051
	SGF02	585038	7017696						SFM02	583664	7013009
	SGF02	585038	7017696						SFM02	583122	7014018
	SGF02	585038	7017696						SFM02	583664	7013009
	SGF02	585038	7017696						SFM02	583664	7013009
	SGF02	585038	7017696						SFM02	583327	7013854
	SGF02	585038	7017696						SFM02	583664	7013009
	SGF02	585038	7017696						SFM02	583664	7013009
	SGF02	585038	7017696						SFM02	583664	7013009
	SGF02	585038	7017696						SFM02	583088	7013466
	SGF02	585038	7017696						SFM02	582884	7013537
								SFM02 Anzahl	46
	SGF02	585038	7017696						SGF02	585045	7017698
	SGF02	585038	7017696						SGF02	585045	7017698
	SGF02	585038	7017696						SGF02	585377	7017734
	SGF02	585038	7017696						SGF02	585045	7017698
	SGF02	585038	7017696						SGF02	585045	7017698
	SGF02	585038	7017696						SGF02	585045	7017698
	SGF02	585038	7017696						SGF02	584754	7017330
	SGF02	585038	7017696						SGF02	585045	7017698
	SGF02	585232	7017793						SGF02	584382	7017525
	SGF02	584951	7017838						SGF02	585045	7017698
	SGF02	585006	7017759						SGF02	585045	7017698
	SGF02	584951	7017838						SGF02	585045	7017698
	SGF02	585006	7017759						SGF02	585045	7017698
	SGF02	584951	7017838						SGF02	585045	7017698
	SGF02	584951	7017838						SGF02	585045	7017698
	SGF02	585045	7017698						SGF02	584929	7017153
	SGF02	584964	7017781						SGF02	584382	7017525
	SGF02	584951	7017838						SGF02	585045	7017698
	SGF02	585395	7017806						SGF02	585045	7017698
	SGF02	585395	7017806						SGF02	585045	7017698
	SGF02	585395	7017806						SGF02	584929	7017153
	SGF02	585157	7017697						SGF02	585045	7017698
	SGF02	585023	7017950						SGF02	585045	7017698
	SGF02	585274	7017867						SGF02	585045	7017698
	SGF02	585274	7017867						SGF02	585045	7017698
	SGF02	585274	7017867						SGF02	585045	7017698
	SGF02	585274	7017867						SGF02	585045	7017698
	SGF02	585274	7017867						SGF02	585045	7017698
	SGF02	585179	7017669						SGF02	585045	7017698
	SGF02	584951	7017838						SGF02	585045	7017698
	SGF02	585179	7017669						SGF02	585045	7017698
	SGF02	584951	7017838						SGF02	585045	7017698
	SGF02	585377	7017734						SGF02	585045	7017698
	SGF02	585395	7017806						SGF02	585045	7017698
	SGF02	585179	7017669						SGF02	584754	7017330
	SGF02	585179	7017669						SGF02	585045	7017698
	SGF02	585340	7017727						SGF02	585045	7017698
	SGF02	585340	7017727						SGF02	585045	7017698
	SGF02	585377	7017734						SGF02	585045	7017698
	SGF02	585329	7018025						SGF02	584996	7017941
	SGF02	585329	7018025						SGF02	585136	7017491
	SGF02	585269	7017869						SGF02	585136	7017491
	SGF02	585340	7017727						SGF02	585497	7018064
	SGF02	585179	7017669						SGF02	585497	7018064
	SGF02	584951	7017838						SGF02	584996	7017941
	SGF02	585492	7017608						SGF02	585159	7017400
	SGF02	585244	7018134						SGF02	585193	7017567
	SGF02	584854	7017298						SGF02	584996	7017941
	SGF02	585492	7017608						SGF02	584996	7017941
	SGF02	585045	7017698						SGF02	584996	7017941
	SGF02	584382	7017525						SGF02	584996	7017941
	SGF02	585045	7017698						SGF02	584996	7017941
	SGF02	584854	7017298						SGF02	584996	7017941
	SGF02	585044	7017215						SGF02	584996	7017941
	SGF02	585088	7017314						SGF02	585497	7018064
	SGF02	585405	7017749						SGF02	585497	7018064
	SGF02	585497	7018064						SGF02	585416	7018142
	SGF02	585497	7018064						SGF02	585147	7017687
	SGF02	584487	7017577						SGF02	585021	7017421
	SGF02	584854	7017298						SGF02	584996	7017941
	SGF02	584854	7017298						SGF02	585021	7017421
	SGF02	585264	7017890						SGF02	585021	7017421
	SGF02	585497	7018064						SGF02	585340	7017727
	SGF02	585497	7018064						SGF02	585159	7017400
	SGF02	585497	7018064						SGF02	585405	7017749
	SGF02	584822	7017527						SGF02	585021	7017421
	SGF02	584680	7017495						SGF02	585248	7017695
	SGF02	585487	7018069						SGF02	585405	7017749
	SGF02	583871	7017641						SGF02	585329	7018025
	SGF02	584822	7017527						SGF02	585064	7017466
	SGF02	584963	7017651						SGF02	584951	7017838
	SGF02	585264	7017890						SGF02	584951	7017838
SGF02 Anzahl	170								SGF02	584951	7017838
	SGF10	584710	7018390						SGF02	584951	7017838
	SGF10	584875	7018540						SGF02	584858	7017688
	SGF10	584517	7018190						SGF02	584858	7017688
	SGF10	584395	7018158						SGF02	584858	7017688
	SGF10	584875	7018540						SGF02	584858	7017688
	SGF10	584663	7018324						SGF02	584858	7017688
	SGF10	584676	7018404						SGF02	584858	7017688
	SGF10	584676	7018404						SGF02	584858	7017688
	SGF10	584676	7018404						SGF02	585045	7017698
	SGF10	584663	7018324						SGF02	585045	7017698
	SGF10	584676	7018404						SGF02	585340	7017727
	SGF10	584710	7018390						SGF02	585340	7017727
	SGF10	584663	7018324						SGF02	584992	7017683
	SGF10	584433	7018193						SGF02	584822	7017527
	SGF10	584543	7018301						SGF02	584992	7017683
	SGF10	584663	7018324						SGF02	585251	7017804
	SGF10	584663	7018324						SGF02	585195	7017448
	SGF10	584543	7018301						SGF02	584967	7017215
	SGF10	584543	7018301						SGF02	584754	7017330
	SGF10	584543	7018301						SGF02	585251	7017804
	SGF10	584543	7018301						SGF02	585251	7017804
	SGF10	584543	7018301						SGF02	585045	7017698
	SGF10	584564	7018382						SGF02	585274	7017867
	SGF10	584395	7018158						SGF02	585340	7017727
	SGF10	584395	7018158						SGF02	585274	7017867
	SGF10	584663	7018324						SGF02	585090	7017328
	SGF10	584663	7018324						SGF02	585265	7017797
	SGF10	584663	7018324						SGF02	585044	7017699
	SGF10	584395	7018158						SGF02	585329	7018025
	SGF10	584558	7018237						SGF02	585274	7017867
	SGF10	584578	7018323						SGF02	584754	7017330
	SGF10	584620	7018457						SGF02	585251	7017804
	SGF10	584708	7018388						SGF02	585252	7017549
	SGF10	584542	7018613						SGF02	585329	7018025
	SGF10	584850	7018534						SGF02	585251	7017804
	SGF10	585091	7018755						SGF02	585251	7017804
	SGF10	585075	7018674						SGF02	585251	7017804
	SGF10	585000	7018813						SGF02	585251	7017804
	SGF10	584966	7018735						SGF02	585251	7017804
	SGF10	584622	7018284						SGF02	585251	7017804
	SGF10	585000	7018693						SGF02	585251	7017804
	SGF10	585000	7018693						SGF02	585251	7017804
	SGF10	584676	7018404						SGF02	585251	7017804
	SGF10	585073	7018453						SGF02	584572	7017659
	SGF10	585000	7018693						SGF02	585251	7017804
	SGF10	584644	7018296						SGF02	585045	7017698
	SGF10	584925	7018525						SGF02	585251	7017804
	SGF10	584663	7018324						SGF02	585504	7017596
	SGF10	585000	7018813						SGF02	585504	7017596
	SGF10	584433	7018193						SGF02	585045	7017698
	SGF10	584663	7018324						SGF02	585045	7017698
	SGF10	584708	7018388						SGF02	585045	7017698
	SGF10	585178	7018778						SGF02	585504	7017596
	SGF10	584917	7018023						SGF02	585504	7017596
	SGF10	584517	7018190						SGF02	585504	7017596
	SGF10	584395	7018158						SGF02	585504	7017596
	SGF10	584917	7018023						SGF02	585340	7017727
	SGF10	585071	7018216						SGF02	585021	7017421
	SGF10	584524	7018416						SGF02	585055	7017580
	SGF10	584524	7018416						SGF02	585045	7017698
	SGF10	584524	7018416						SGF02	585252	7017549
SGF10 Anzahl	61								SGF02	585045	7017698
	SGM01	585054	7017474						SGF02	585055	7017580
	SGM01	585054	7017474						SGF02	585045	7017698
	SGM01	585117	7017606						SGF02	585251	7017804
	SGM01	584663	7018324						SGF02	585045	7017698
	SGM01	584663	7018324						SGF02	585045	7017698
	SGM01	584395	7018158						SGF02	585045	7017698
	SGM01	585021	7017421						SGF02	585045	7017698
	SGM01	584822	7017527						SGF02	585045	7017698
	SGM01	585000	7018693						SGF02	585252	7017549
	SGM01	585371	7018137						SGF02	585045	7017698
	SGM01	585068	7018372						SGF02	585045	7017698
	SGM01	585304	7018133						SGF02	585045	7017698
	SGM01	585304	7018133						SGF02	585329	7018025
	SGM01	585432	7018034						SGF02	585329	7018025
	SGM01	584822	7017527						SGF02	585060	7017982
	SGM01	584822	7017527						SGF02	584951	7017838
	SGM01	584822	7017527						SGF02	584951	7017838
	SGM01	584822	7017527						SGF02	585060	7017982
	SGM01	584875	7018540						SGF02	585329	7018025
	SGM01	585193	7017567						SGF02	584382	7017525
	SGM01	585319	7018070						SGF02	585060	7017982
	SGM01	584854	7017298						SGF02	584382	7017525
	SGM01	585087	7018014						SGF02	585274	7017867
	SGM01	585432	7018034						SGF02	584382	7017525
	SGM01	585405	7017749						SGF02	584992	7017683
	SGM01	585432	7018034						SGF02	584951	7017838
	SGM01	585416	7018142						SGF02	584992	7017683
	SGM01	584395	7018158						SGF02	585060	7017982
	SGM01	585497	7018064						SGF02	585114	7017640
	SGM01	585432	7018034						SGF02	585274	7017867
	SGM01	584613	7017680						SGF02	585274	7017867
	SGM01	585071	7018216						SGF02	584754	7017330
	SGM01	584875	7018642						SGF02	584992	7017683
	SGM01	585000	7018693						SGF02	585179	7017669
	SGM01	585395	7017806						SGF02	585714	7017737
	SGM01	585329	7018025						SGF02	585714	7017737
	SGM01	585248	7017826						SGF02	584951	7017838
	SGM01	585454	7018019						SGF02	585627	7017686
	SGM01	585319	7018070						SGF02	585627	7017686
	SGM01	584575	7018286						SGF02	585221	7017787
	SGM01	585299	7018183						SGF02	585221	7017787
	SGM01	584628	7017941						SGF02	585274	7017867
	SGM01	585454	7018019						SGF02	584992	7017683
	SGM01	584680	7017495						SGF02	584754	7017330
	SGM01	584822	7017527						SGF02	585264	7017890
	SGM01	585716	7017743						SGF02	585193	7017567
	SGM01	585838	7017660						SGF02	584929	7017153
	SGM01	585044	7017215						SGF02	585193	7017567
	SGM01	585556	7017841						SGF02	584929	7017153
								SGF02 Anzahl	184
	SGM01	585395	7017806						SGF10	584978	7018398
	SGM01	585054	7017474						SGF10	584875	7018540
	SGM01	585395	7017806						SGF10	584875	7018540
	SGM01	584718	7017506						SGF10	584644	7018296
	SGM01	585044	7017215						SGF10	584886	7018548
	SGM01	585353	7018128						SGF10	584886	7018548
	SGM01	585133	7017405						SGF10	584892	7018498
	SGM01	584623	7017248						SGF10	584978	7018398
	SGM01	585556	7017841						SGF10	584978	7018398
	SGM01	585395	7017806						SGF10	584978	7018398
	SGM01	584854	7017298						SGF10	584644	7018296
	SGM01	585340	7017727						SGF10	584978	7018398
	SGM01	584382	7017525						SGF10	584978	7018398
	SGM01	584382	7017525						SGF10	584978	7018398
	SGM01	584382	7017525						SGF10	584875	7018540
	SGM01	585212	7018108						SGF10	584925	7018525
	SGM01	585319	7018070						SGF10	584925	7018525
	SGM01	585073	7017622						SGF10	584925	7018525
	SGM01	585395	7017806						SGF10	584925	7018525
	SGM01	585319	7018070						SGF10	584925	7018525
	SGM01	585368	7018086						SGF10	584978	7018398
	SGM01	585738	7017540						SGF10	584978	7018398
	SGM01	584917	7018023						SGF10	584978	7018398
	SGM01	585368	7018086						SGF10	584978	7018398
	SGM01	584964	7017781						SGF10	584978	7018398
	SGM01	585090	7017328						SGF10	584978	7018398
	SGM01	584680	7017495						SGF10	584789	7018199
	SGM01	583832	7017730						SGF10	584978	7018398
	SGM01	584022	7017603						SGF10	584978	7018398
	SGM01	583871	7017641						SGF10	584663	7018324
	SGM01	585311	7018062						SGF10	584663	7018324
	SGM01	585395	7017806						SGF10	584978	7018398
	SGM01	585395	7017806						SGF10	584978	7018398
	SGM01	585092	7018025						SGF10	584978	7018398
	SGM01	585212	7018108						SGF10	584978	7018398
	SGM01	584420	7017626						SGF10	584978	7018398
	SGM01	585319	7018070						SGF10	584978	7018398
	SGM01	585368	7018086						SGF10	584925	7018525
	SGM01	585212	7018108						SGF10	584978	7018398
	SGM01	585054	7017474						SGF10	584978	7018398
	SGM01	585353	7018128						SGF10	584875	7018540
	SGM01	585294	7017984						SGF10	584925	7018525
	SGM01	585044	7017215						SGF10	584925	7018525
	SGM01	585278	7017970						SGF10	584875	7018540
	SGM01	584822	7017527						SGF10	584875	7018540
	SGM01	584854	7017298						SGF10	584875	7018540
	SGM01	584382	7017525						SGF10	584875	7018540
	SGM01	585556	7017841						SGF10	584925	7018525
	SGM01	585157	7017775						SGF10	584925	7018525
	SGM01	584822	7017527						SGF10	584925	7018525
	SGM01	585294	7017984						SGF10	584663	7018324
	SGM01	585044	7017215						SGF10	585059	7018481
	SGM01	584718	7017506						SGF10	585125	7018454
	SGM01	584822	7017527						SGF10	584802	7018292
	SGM01	584612	7018481						SGF10	584925	7018525
	SGM01	585059	7018481						SGF10	584875	7018540
	SGM01	585226	7018711						SGF10	584875	7018540
	SGM01	584917	7018023						SGF10	584875	7018540
	SGM01	584503	7018416						SGF10	584875	7018540
	SGM01	585230	7018439						SGF10	585230	7018439
	SGM01	584503	7018416						SGF10	585059	7018481
	SGM01	584680	7017495						SGF10	584697	7018124
	SGM01	584317	7017661						SGF10	584710	7018390
	SGM01	585368	7018086						SGF10	584710	7018390
	SGM01	585068	7018372						SGF10	584978	7018398
								SGF10 Anzahl	65
	SGM01	584708	7018388						SGM01	585045	7017698
	SGM01	585335	7018138						SGM01	585045	7017698
	SGM01	585259	7018259						SGM01	585045	7017698
	SGM01	585259	7018259						SGM01	585274	7017867
	SGM01	585114	7017640						SGM01	585373	7018025
	SGM01	584824	7018243						SGM01	585067	7017836
	SGM01	585241	7018191						SGM01	584951	7017838
	SGM01	585226	7018711						SGM01	585045	7017698
	SGM01	585416	7018142						SGM01	585045	7017698
	SGM01	585230	7018439						SGM01	585045	7017698
	SGM01	585230	7018439						SGM01	585045	7017698
	SGM01	584854	7017298						SGM01	585045	7017698
	SGM01	584966	7018735						SGM01	585045	7017698
	SGM01	585230	7018439						SGM01	585045	7017698
	SGM01	585347	7018087						SGM01	584963	7017651
	SGM01	585058	7017434						SGM01	585340	7017727
	SGM01	585044	7017215						SGM01	585329	7018025
	SGM01	585335	7018138						SGM01	585340	7017727
	SGM01	584395	7018158						SGM01	585556	7017841
	SGM01	585487	7018069						SGM01	585497	7018064
	SGM01	584457	7018350						SGM01	585329	7018025
	SGM01	585000	7018693						SGM01	584963	7017651
	SGM01	584318	7018251						SGM01	585377	7017734
	SGM01	584620	7018457						SGM01	585377	7017734
	SGM01	584395	7018158						SGM01	585405	7017749
	SGM01	585071	7018216						SGM01	585377	7017734
	SGM01	585045	7017698						SGM01	585395	7017806
	SGM01	584395	7018158						SGM01	585368	7018086
	SGM01	585347	7018087						SGM01	585368	7018086
	SGM01	585321	7018062						SGM01	585497	7018064
	SGM01	584524	7018416						SGM01	584996	7017941
	SGM01	584992	7017683						SGM01	584663	7018324
	SGM01	585395	7017806						SGM01	584754	7017330
	SGM01	585274	7017867						SGM01	584754	7017330
	SGM01	584963	7017651						SGM01	585045	7017698
	SGM01	585340	7017727						SGM01	585340	7017727
	SGM01	584963	7017651						SGM01	585340	7017727
	SGM01	584318	7018251						SGM01	585340	7017727
	SGM01	585044	7017215						SGM01	585340	7017727
SGM01 Anzahl	153								SGM01	585340	7017727
	SGM06	585117	7017606						SGM01	585340	7017727
	SGM06	585044	7017215						SGM01	585340	7017727
	SGM06	585090	7017328						SGM01	585340	7017727
	SGM06	584188	7018173						SGM01	585261	7017693
	SGM06	584754	7017330						SGM01	585251	7017804
	SGM06	583871	7017641						SGM01	585251	7017804
	SGM06	583871	7017641						SGM01	585251	7017804
	SGM06	585064	7017466						SGM01	585251	7017804
	SGM06	585854	7017843						SGM01	585504	7017596
	SGM06	584822	7017527						SGM01	585504	7017596
	SGM06	585492	7017608						SGM01	585045	7017698
	SGM06	584854	7017298						SGM01	585045	7017698
	SGM06	583871	7017641						SGM01	585045	7017698
	SGM06	585347	7018087						SGM01	585045	7017698
	SGM06	584317	7017661						SGM01	585045	7017698
	SGM06	585299	7018183						SGM01	585045	7017698
	SGM06	584822	7017527						SGM01	585055	7017580
	SGM06	584317	7017661						SGM01	585274	7017867
	SGM06	584382	7017525						SGM01	585045	7017698
	SGM06	584822	7017527						SGM01	585045	7017698
	SGM06	584382	7017525						SGM01	585045	7017698
	SGM06	585347	7018087						SGM01	585045	7017698
	SGM06	585347	7018087						SGM01	585045	7017698
	SGM06	583871	7017641						SGM01	585045	7017698
	SGM06	585347	7018087						SGM01	585045	7017698
	SGM06	583907	7017426						SGM01	585045	7017698
	SGM06	585395	7017806						SGM01	585045	7017698
	SGM06	584992	7017683						SGM01	585045	7017698
	SGM06	585055	7017580						SGM01	585045	7017698
	SGM06	585044	7017215						SGM01	585045	7017698
	SGM06	585117	7017606						SGM01	585274	7017867
	SGM06	583871	7017641						SGM01	585045	7017698
	SGM06	585321	7018062						SGM01	584992	7017683
	SGM06	583871	7017641						SGM01	584992	7017683
	SGM06	583907	7017633						SGM01	585090	7017328
	SGM06	583871	7017641						SGM01	585395	7017806
	SGM06	585117	7017606						SGM01	585060	7017982
	SGM06	585090	7017328						SGM01	585060	7017982
	SGM06	585434	7017998						SGM01	584992	7017683
	SGM06	585347	7018087						SGM01	584992	7017683
	SGM06	584718	7017506						SGM01	584992	7017683
	SGM06	584718	7017506						SGM01	585405	7017749
	SGM06	583871	7017641						SGM01	584992	7017683
	SGM06	584854	7017298						SGM01	584996	7017941
	SGM06	584822	7017527						SGM01	585044	7017215
	SGM06	584613	7017680						SGM01	584613	7017680
	SGM06	585044	7017215						SGM01	584985	7018381
	SGM06	584854	7017298						SGM01	585000	7018813
	SGM06	585497	7018064						SGM01	585044	7017215
	SGM06	585395	7017806						SGM01	585044	7017215
	SGM06	584718	7017506						SGM01	585000	7018813
	SGM06	584317	7017661						SGM01	585000	7018813
	SGM06	583907	7017633						SGM01	584925	7018525
	SGM06	585340	7017727						SGM01	584925	7018525
	SGM06	585347	7018087						SGM01	584395	7018158
	SGM06	585340	7017727						SGM01	585044	7017215
	SGM06	584718	7017506						SGM01	585178	7018778
	SGM06	585416	7018142						SGM01	585274	7017867
	SGM06	585371	7017188						SGM01	585054	7017474
	SGM06	583893	7017428						SGM01	585044	7017215
	SGM06	584951	7017838						SGM01	584822	7017527
	SGM06	585738	7017540						SGM01	585045	7017698
	SGM06	583907	7017426						SGM01	585045	7017698
	SGM06	583893	7017428						SGM01	585045	7017698
	SGM06	585044	7017215						SGM01	584789	7017479
	SGM06	584628	7017941						SGM01	584951	7017838
	SGM06	585044	7017215						SGM01	585556	7017841
	SGM06	584822	7017527						SGM01	584992	7017683
	SGM06	585395	7017806						SGM01	585264	7017890
	SGM06	585395	7017806						SGM01	584992	7017683
	SGM06	584382	7017525						SGM01	584992	7017683
	SGM06	585117	7017606						SGM01	585274	7017867
								SGM01 Anzahl	112
	SGM06	584854	7017298						SGM06	585045	7017698
	SGM06	584382	7017525						SGM06	585045	7017698
	SGM06	585117	7017606						SGM06	585045	7017698
	SGM06	584641	7017157						SGM06	585045	7017698
	SGM06	584789	7017479						SGM06	584754	7017330
	SGM06	584641	7017157						SGM06	585045	7017698
	SGM06	584382	7017525						SGM06	585045	7017698
	SGM06	585090	7017328						SGM06	585045	7017698
	SGM06	583871	7017641						SGM06	585045	7017698
	SGM06	585319	7018070						SGM06	585045	7017698
	SGM06	585353	7018128						SGM06	585045	7017698
	SGM06	585395	7017806						SGM06	585045	7017698
	SGM06	585395	7017806						SGM06	585045	7017698
	SGM06	585117	7017606						SGM06	585045	7017698
	SGM06	585416	7018142						SGM06	585045	7017698
	SGM06	584641	7017157						SGM06	585045	7017698
	SGM06	584936	7017861						SGM06	584929	7017153
	SGM06	585221	7017787						SGM06	584929	7017153
	SGM06	584613	7017680						SGM06	585045	7017698
	SGM06	585085	7017728						SGM06	585045	7017698
	SGM06	584374	7017715						SGM06	585045	7017698
	SGM06	585023	7017950						SGM06	585045	7017698
	SGM06	584990	7017838						SGM06	585045	7017698
	SGM06	585087	7018014						SGM06	585045	7017698
	SGM06	584996	7017941						SGM06	585045	7017698
	SGM06	585395	7017806						SGM06	585045	7017698
	SGM06	585147	7017687						SGM06	585045	7017698
	SGM06	584754	7017330						SGM06	585045	7017698
	SGM06	584854	7017298						SGM06	585045	7017698
	SGM06	584889	7017551						SGM06	585045	7017698
	SGM06	585248	7017695						SGM06	585045	7017698
	SGM06	584985	7017652						SGM06	585045	7017698
	SGM06	585045	7017698						SGM06	585045	7017698
	SGM06	585044	7017215						SGM06	585045	7017698
	SGM06	584718	7017506						SGM06	585045	7017698
	SGM06	585405	7017749						SGM06	585045	7017698
	SGM06	585193	7017567						SGM06	585045	7017698
	SGM06	584680	7017495						SGM06	585045	7017698
	SGM06	585368	7018086						SGM06	585045	7017698
	SGM06	585304	7018133						SGM06	585045	7017698
	SGM06	584244	7017405						SGM06	585045	7017698
	SGM06	585335	7018138						SGM06	585045	7017698
	SGM06	584992	7017683						SGM06	585045	7017698
	SGM06	585114	7017640						SGM06	585045	7017698
	SGM06	584854	7017298						SGM06	585045	7017698
	SGM06	585353	7018128						SGM06	585045	7017698
	SGM06	585117	7017606						SGM06	585045	7017698
	SGM06	584854	7017298						SGM06	585136	7017491
	SGM06	585321	7018062						SGM06	584985	7017127
	SGM06	585335	7018138						SGM06	585021	7017421
	SGM06	585117	7017606						SGM06	585055	7017580
	SGM06	585054	7017474						SGM06	585193	7017567
	SGM06	585047	7017228						SGM06	585193	7017567
	SGM06	585087	7018014						SGM06	584963	7017651
	SGM06	585395	7017806						SGM06	584754	7017330
	SGM06	585368	7018086						SGM06	584963	7017651
	SGM06	584637	7017500						SGM06	585274	7017867
	SGM06	585405	7017749						SGM06	585021	7017421
	SGM06	585347	7018087						SGM06	585021	7017421
	SGM06	584854	7017298						SGM06	585021	7017421
	SGM06	585117	7017606						SGM06	585021	7017421
	SGM06	585259	7018259						SGM06	585021	7017421
	SGM06	583907	7017633						SGM06	585405	7017749
	SGM06	585347	7018087						SGM06	585248	7017695
	SGM06	584317	7017661						SGM06	585047	7017228
	SGM06	585259	7018259						SGM06	584317	7017661
	SGM06	584822	7017527						SGM06	583674	7017693
SGM06 Anzahl	139								SGM06	585405	7017749
	SLF02	583354	7018121						SGM06	584317	7017661
	SLF02	583354	7018121						SGM06	585054	7017474
	SLF02	582547	7018715						SGM06	585714	7017737
	SLF02	582547	7018715						SGM06	584382	7017525
	SLF02	582843	7018384						SGM06	583843	7017475
	SLF02	582601	7018921						SGM06	585090	7017328
	SLF02	582601	7018921						SGM06	584613	7017680
	SLF02	582547	7018715						SGM06	585054	7017474
	SLF02	582547	7018715						SGM06	584822	7017527
	SLF02	582806	7018228						SGM06	584382	7017525
	SLF02	582822	7018211						SGM06	585045	7017698
	SLF02	582822	7018211						SGM06	584822	7017527
	SLF02	582822	7018211						SGM06	584822	7017527
	SLF02	582822	7018211						SGM06	585045	7017698
	SLF02	582822	7018211						SGM06	585045	7017698
	SLF02	582822	7018211						SGM06	584822	7017527
	SLF02	582822	7018211						SGM06	584754	7017330
	SLF02	582822	7018211						SGM06	584382	7017525
	SLF02	582822	7018211						SGM06	584382	7017525
	SLF02	582822	7018211						SGM06	584754	7017330
	SLF02	582822	7018211						SGM06	584754	7017330
	SLF02	582822	7018211						SGM06	584754	7017330
	SLF02	582843	7018384						SGM06	584754	7017330
	SLF02	582843	7018384						SGM06	584754	7017330
	SLF02	582843	7018384						SGM06	585251	7017804
	SLF02	582843	7018384						SGM06	585251	7017804
	SLF02	582510	7018289						SGM06	585251	7017804
	SLF02	582547	7018715						SGM06	585251	7017804
	SLF02	582547	7018715						SGM06	585251	7017804
	SLF02	582547	7018715						SGM06	585251	7017804
	SLF02	582547	7018715						SGM06	585251	7017804
	SLF02	582547	7018715						SGM06	585021	7017421
	SLF02	582510	7018289						SGM06	585251	7017804
	SLF02	582547	7018715						SGM06	585251	7017804
	SLF02	582547	7018715						SGM06	584754	7017330
	SLF02	582547	7018715						SGM06	585251	7017804
	SLF02	582458	7018434						SGM06	585274	7017867
	SLF02	582547	7018715						SGM06	585251	7017804
	SLF02	582547	7018715						SGM06	585045	7017698
	SLF02	582547	7018715						SGM06	585045	7017698
	SLF02	582547	7018715						SGM06	584951	7017838
	SLF02	582547	7018715						SGM06	585045	7017698
	SLF02	582510	7018289						SGM06	585045	7017698
	SLF02	582547	7018715						SGM06	585045	7017698
	SLF02	582510	7018289						SGM06	585045	7017698
	SLF02	582547	7018715						SGM06	585504	7017596
	SLF02	582547	7018715						SGM06	585504	7017596
	SLF02	582510	7018289						SGM06	585504	7017596
SLF02 Anzahl	48								SGM06	585504	7017596
	SMF01	584401	7016446						SGM06	585045	7017698
	SMF01	585285	7016951						SGM06	585045	7017698
	SMF01	584268	7016299						SGM06	585045	7017698
	SMF01	584375	7016282						SGM06	585045	7017698
	SMF01	584350	7016240						SGM06	584963	7017651
	SMF01	584401	7016446						SGM06	584643	7017687
	SMF01	584801	7015530						SGM06	585045	7017698
	SMF01	584707	7015721						SGM06	585045	7017698
	SMF01	584707	7015721						SGM06	585045	7017698
	SMF01	584707	7015721						SGM06	585045	7017698
	SMF01	584798	7016261						SGM06	585045	7017698
	SMF01	585501	7016994						SGM06	585045	7017698
	SMF01	584350	7016240						SGM06	585045	7017698
	SMF01	584350	7016240						SGM06	585045	7017698
	SMF01	584770	7016380						SGM06	585045	7017698
	SMF01	585395	7016630						SGM06	585045	7017698
	SMF01	584770	7016380						SGM06	584951	7017838
	SMF01	585017	7016410						SGM06	585274	7017867
	SMF01	584770	7016380						SGM06	585274	7017867
	SMF01	584770	7016380						SGM06	584951	7017838
	SMF01	584770	7016380						SGM06	584951	7017838
	SMF01	584770	7016380						SGM06	584382	7017525
	SMF01	584770	7016380						SGM06	584992	7017683
	SMF01	584770	7016380						SGM06	583674	7017693
	SMF01	584770	7016380						SGM06	583907	7017633
	SMF01	584770	7016380						SGM06	585405	7017749
	SMF01	584770	7016380						SGM06	584992	7017683
	SMF01	584770	7016380						SGM06	584992	7017683
	SMF01	584770	7016380						SGM06	584992	7017683
	SMF01	584770	7016380						SGM06	585405	7017749
	SMF01	584885	7016443						SGM06	585133	7017405
	SMF01	584885	7016443						SGM06	583871	7017641
	SMF01	584885	7016443						SGM06	584992	7017683
	SMF01	584885	7016443						SGM06	585044	7017215
	SMF01	584885	7016443						SGM06	583856	7017641
	SMF01	584885	7016443						SGM06	585410	7017872
	SMF01	584973	7016115						SGM06	584951	7017838
	SMF01	584973	7016115						SGM06	584382	7017525
	SMF01	584885	7016443						SGM06	584643	7017687
	SMF01	584953	7016614						SGM06	584822	7017527
	SMF01	585296	7016618						SGM06	585062	7017704
	SMF01	585245	7016656						SGM06	585062	7017704
	SMF01	584953	7016614						SGM06	585062	7017704
	SMF01	585317	7016609						SGM06	585062	7017704
	SMF01	584953	7016614						SGM06	585067	7017836
	SMF01	584885	7016443						SGM06	584903	7017619
	SMF01	584862	7016224						SGM06	584903	7017619
	SMF01	585317	7016609						SGM06	585504	7017596
	SMF01	585501	7016994						SGM06	585494	7018143
	SMF01	585111	7016857						SGM06	584996	7017941
	SMF01	584693	7016018						SGM06	585854	7017843
	SMF01	584953	7016614						SGM06	584996	7017941
	SMF01	584687	7015936						SGM06	584996	7017941
	SMF01	584401	7016446						SGM06	584996	7017941
	SMF01	584953	7016614						SGM06	584903	7017619
	SMF01	585178	7016988						SGM06	584903	7017619
	SMF01	584953	7016614						SGM06	584996	7017941
	SMF01	584953	7016614						SGM06	584903	7017619
	SMF01	584350	7016240						SGM06	584903	7017619
	SMF01	584953	7016614						SGM06	584903	7017619
	SMF01	584709	7016631						SGM06	584903	7017619
	SMF01	585408	7017193						SGM06	585377	7017734
	SMF01	584912	7016934						SGM06	585377	7017734
	SMF01	585325	7016653						SGM06	585854	7017843
	SMF01	585171	7017027						SGM06	585377	7017734
	SMF01	585245	7016656						SGM06	584996	7017941
	SMF01	585245	7016656						SGM06	584996	7017941
	SMF01	585245	7016656						SGM06	584903	7017619
	SMF01	584709	7016631						SGM06	584903	7017619
	SMF01	585162	7016476						SGM06	585329	7018025
	SMF01	585205	7016563						SGM06	584903	7017619
	SMF01	585205	7016563						SGM06	584903	7017619
	SMF01	584965	7016477						SGM06	584903	7017619
	SMF01	585246	7016746						SGM06	584903	7017619
	SMF01	585368	7016964						SGM06	584903	7017619
	SMF01	585244	7016896						SGM06	584903	7017619
	SMF01	585205	7016563						SGM06	584903	7017619
	SMF01	585300	7016653						SGM06	584903	7017619
	SMF01	585479	7016827						SGM06	585193	7017567
	SMF01	585374	7016922						SGM06	584996	7017941
	SMF01	584944	7016856						SGM06	585193	7017567
	SMF01	584944	7016856						SGM06	585044	7017215
	SMF01	585416	7016884						SGM06	585044	7017215
	SMF01	585160	7016486						SGM06	585494	7018143
	SMF01	584944	7016856						SGM06	585044	7017215
	SMF01	584938	7016850						SGM06	585044	7017215
	SMF01	585162	7016476						SGM06	585193	7017567
	SMF01	584938	7016850						SGM06	585044	7017215
	SMF01	584533	7016680						SGM06	585044	7017215
	SMF01	584819	7016372						SGM06	584754	7017330
	SMF01	584533	7016680						SGM06	584996	7017941
	SMF01	584938	7016850						SGM06	585044	7017215
	SMF01	585433	7016959						SGM06	585340	7017727
	SMF01	585501	7016994						SGM06	585047	7017228
	SMF01	585046	7016920						SGM06	584754	7017330
	SMF01	585053	7016920						SGM06	584918	7017793
	SMF01	584770	7016380						SGM06	584992	7017683
	SMF01	584796	7016424						SGM06	585193	7017567
	SMF01	585501	7016994						SGM06	585044	7017215
	SMF01	585240	7016659						SGM06	584929	7017153
	SMF01	585602	7016806						SGM06	585045	7017698
	SMF01	584779	7015753						SGM06	583871	7017641
	SMF01	585501	7016994						SGM06	585405	7017749
	SMF01	584770	7016380						SGM06	585274	7017867
	SMF01	585259	7016641						SGM06	584929	7017153
								SGM06 Anzahl	222
	SMF01	584708	7016718						SLF02	582598	7018716
	SMF01	585046	7016920						SLF02	582843	7018384
	SMF01	584770	7016380						SLF02	582843	7018384
	SMF01	584770	7016380						SLF02	582547	7018715
	SMF01	584770	7016380						SLF02	582547	7018715
	SMF01	584770	7016380						SLF02	582547	7018715
	SMF01	584563	7016191						SLF02	582547	7018715
	SMF01	585259	7016641						SLF02	582547	7018715
	SMF01	584778	7016360						SLF02	582547	7018715
	SMF01	585501	7016994						SLF02	582547	7018715
	SMF01	584862	7016224						SLF02	582843	7018384
	SMF01	585501	7016994						SLF02	582843	7018384
	SMF01	584693	7016018						SLF02	582843	7018384
	SMF01	585501	7016994						SLF02	582843	7018384
	SMF01	584770	7016380						SLF02	582843	7018384
	SMF01	584779	7015753						SLF02	582843	7018384
	SMF01	584398	7016086						SLF02	582843	7018384
	SMF01	585148	7016344						SLF02	582843	7018384
	SMF01	584401	7016446						SLF02	582843	7018384
	SMF01	585501	7016994						SLF02	582843	7018384
	SMF01	584778	7016360						SLF02	582843	7018384
	SMF01	585602	7016806						SLF02	582843	7018384
	SMF01	584563	7016191						SLF02	582843	7018384
	SMF01	584696	7016632						SLF02	582843	7018384
	SMF01	584709	7016631						SLF02	582843	7018384
	SMF01	584709	7016631						SLF02	582843	7018384
	SMF01	584709	7016631						SLF02	582843	7018384
	SMF01	584709	7016631						SLF02	582843	7018384
	SMF01	584778	7016360						SLF02	582843	7018384
	SMF01	584862	7016224						SLF02	582843	7018384
	SMF01	584862	7016224						SLF02	582843	7018384
	SMF01	584778	7016360						SLF02	583354	7018121
	SMF01	584778	7016360						SLF02	582547	7018715
	SMF01	584778	7016360						SLF02	582547	7018715
	SMF01	584770	7016380						SLF02	582547	7018715
	SMF01	584770	7016380						SLF02	583146	7018098
	SMF01	584770	7016380						SLF02	582547	7018715
	SMF01	584770	7016380						SLF02	582547	7018715
	SMF01	584885	7016443						SLF02	582547	7018715
	SMF01	584885	7016443						SLF02	582547	7018715
	SMF01	584885	7016443						SLF02	582547	7018715
	SMF01	584770	7016380						SLF02	583354	7018121
	SMF01	584885	7016443						SLF02	583354	7018121
	SMF01	584973	7016115						SLF02	582547	7018715
	SMF01	584707	7015721						SLF02	582547	7018715
	SMF01	584707	7015721						SLF02	582510	7018289
	SMF01	584707	7015721						SLF02	582547	7018715
	SMF01	584563	7016191						SLF02	582510	7018289
								SLF02 Anzahl	48
	SMF01	584350	7016240						SMF01	584770	7016380
	SMF01	584707	7015721						SMF01	584770	7016380
	SMF01	584707	7015721						SMF01	584770	7016380
	SMF01	585162	7016476						SMF01	584770	7016380
	SMF01	585350	7016559						SMF01	585162	7016476
	SMF01	584953	7016614						SMF01	584770	7016380
	SMF01	585501	7016994						SMF01	585162	7016476
	SMF01	584973	7016115						SMF01	584371	7016151
	SMF01	584707	7015721						SMF01	585162	7016476
	SMF01	584707	7015721						SMF01	585550	7016972
	SMF01	585162	7016476						SMF01	585444	7016676
	SMF01	584862	7016224						SMF01	585444	7016676
	SMF01	584563	7016191						SMF01	585395	7016630
SMF01 Anzahl	166								SMF01	584371	7016151
	SMF04	584387	7016589						SMF01	584371	7016151
	SMF04	584354	7016566						SMF01	584371	7016151
	SMF04	584434	7016876						SMF01	585444	7016676
	SMF04	584629	7016842						SMF01	585444	7016676
	SMF04	584225	7016823						SMF01	585444	7016676
	SMF04	584235	7016994						SMF01	584371	7016151
	SMF04	584235	7016994						SMF01	584371	7016151
	SMF04	584235	7016994						SMF01	584371	7016151
	SMF04	584235	7016994						SMF01	585444	7016676
	SMF04	584235	7016994						SMF01	585444	7016676
	SMF04	584235	7016994						SMF01	585444	7016676
	SMF04	584235	7016994						SMF01	585444	7016676
	SMF04	584235	7016994						SMF01	585444	7016676
	SMF04	584524	7016757						SMF01	584371	7016151
	SMF04	584235	7016994						SMF01	585444	7016676
	SMF04	584728	7016870						SMF01	585444	7016676
	SMF04	583871	7017641						SMF01	585444	7016676
	SMF04	583871	7017641						SMF01	584371	7016151
	SMF04	583871	7017641						SMF01	584371	7016151
	SMF04	583871	7017641						SMF01	584398	7016086
	SMF04	583871	7017641						SMF01	584929	7017153
	SMF04	583871	7017641						SMF01	584929	7017153
	SMF04	583871	7017641						SMF01	584929	7017153
	SMF04	583871	7017641						SMF01	584929	7017153
	SMF04	583871	7017641						SMF01	585444	7016676
	SMF04	584235	7016994						SMF01	584371	7016151
	SMF04	584235	7016994						SMF01	585444	7016676
	SMF04	584354	7016566						SMF01	585444	7016676
	SMF04	584235	7016994						SMF01	585550	7016972
	SMF04	583907	7017633						SMF01	584371	7016151
	SMF04	584531	7016742						SMF01	584371	7016151
	SMF04	583674	7017693						SMF01	584371	7016151
	SMF04	583761	7017537						SMF01	584371	7016151
	SMF04	583761	7017537						SMF01	584371	7016151
	SMF04	583761	7017537						SMF01	584371	7016151
	SMF04	583761	7017537						SMF01	585395	7016630
	SMF04	583761	7017537						SMF01	584371	7016151
	SMF04	583761	7017537						SMF01	584371	7016151
	SMF04	583761	7017537						SMF01	584371	7016151
	SMF04	583761	7017537						SMF01	584371	7016151
	SMF04	583761	7017537						SMF01	585444	7016676
	SMF04	583761	7017537						SMF01	585416	7016884
	SMF04	583761	7017537						SMF01	585444	7016676
	SMF04	583761	7017537						SMF01	584371	7016151
	SMF04	583761	7017537						SMF01	584371	7016151
	SMF04	583761	7017537						SMF01	584371	7016151
	SMF04	584471	7016855						SMF01	584371	7016151
	SMF04	584728	7016870						SMF01	585424	7016898
	SMF04	584268	7017378						SMF01	585444	7016676
	SMF04	584337	7016540						SMF01	584371	7016151
	SMF04	584434	7016876						SMF01	585271	7016940
	SMF04	584463	7017028						SMF01	584862	7016224
	SMF04	583871	7017641						SMF01	584709	7016631
	SMF04	583761	7017537						SMF01	585356	7016591
	SMF04	584434	7016876						SMF01	584885	7016443
	SMF04	583761	7017537						SMF01	584401	7016446
	SMF04	584434	7016876						SMF01	584885	7016443
	SMF04	584434	7016876						SMF01	585395	7016630
	SMF04	584434	7016876						SMF01	584709	7016631
	SMF04	583674	7017693						SMF01	585416	7016884
	SMF04	584434	7016876						SMF01	585416	7016884
	SMF04	584434	7016876						SMF01	585416	7016884
	SMF04	584434	7016876						SMF01	585000	7016651
	SMF04	583674	7017693						SMF01	585162	7016476
	SMF04	583674	7017693						SMF01	585162	7016476
	SMF04	584728	7016870						SMF01	585162	7016476
	SMF04	584235	7016994						SMF01	585162	7016476
	SMF04	584337	7016540						SMF01	585162	7016476
	SMF04	583871	7017641						SMF01	584371	7016151
	SMF04	583871	7017641						SMF01	584371	7016151
	SMF04	583871	7017641						SMF01	584371	7016151
	SMF04	583871	7017641						SMF01	584371	7016151
	SMF04	583871	7017641						SMF01	584371	7016151
	SMF04	583871	7017641						SMF01	584885	7016443
	SMF04	583871	7017641						SMF01	584371	7016151
	SMF04	583871	7017641						SMF01	584371	7016151
	SMF04	583871	7017641						SMF01	584885	7016443
	SMF04	583871	7017641						SMF01	584885	7016443
	SMF04	583871	7017641						SMF01	584885	7016443
	SMF04	583871	7017641						SMF01	585000	7016651
	SMF04	583871	7017641						SMF01	585000	7016651
	SMF04	583871	7017641						SMF01	585000	7016651
	SMF04	583871	7017641						SMF01	585000	7016651
	SMF04	584185	7016445						SMF01	585000	7016651
	SMF04	584044	7017202						SMF01	584371	7016151
	SMF04	584090	7016228						SMF01	585000	7016651
	SMF04	584113	7016696						SMF01	585000	7016651
	SMF04	584533	7016680						SMF01	584885	7016443
	SMF04	584113	7016696						SMF01	585000	7016651
	SMF04	584119	7016827						SMF01	585162	7016476
	SMF04	584122	7016941						SMF01	584371	7016151
	SMF04	584113	7016696						SMF01	584371	7016151
	SMF04	584113	7016696						SMF01	584371	7016151
	SMF04	584006	7016912						SMF01	584371	7016151
	SMF04	584225	7016823						SMF01	585162	7016476
	SMF04	584127	7016842						SMF01	584371	7016151
	SMF04	584589	7016836						SMF01	584371	7016151
	SMF04	584354	7016566						SMF01	585550	7016972
	SMF04	584113	7016696						SMF01	585401	7017187
	SMF04	584127	7016842						SMF01	585350	7016559
	SMF04	584183	7016322						SMF01	584371	7016151
	SMF04	584032	7016832						SMF01	584371	7016151
	SMF04	584354	7016566						SMF01	584371	7016151
	SMF04	584354	7016566						SMF01	584371	7016151
	SMF04	584354	7016566						SMF01	584371	7016151
	SMF04	584354	7016566						SMF01	584981	7016573
	SMF04	584354	7016566						SMF01	584371	7016151
	SMF04	584354	7016566						SMF01	585350	7016559
	SMF04	584533	7016680						SMF01	584981	7016573
	SMF04	584533	7016680						SMF01	584371	7016151
	SMF04	584533	7016680						SMF01	584371	7016151
	SMF04	584533	7016680						SMF01	584371	7016151
	SMF04	584533	7016680						SMF01	584371	7016151
	SMF04	584533	7016680						SMF01	584371	7016151
	SMF04	584533	7016680						SMF01	584371	7016151
	SMF04	584533	7016680						SMF01	584371	7016151
	SMF04	584339	7016602						SMF01	584371	7016151
	SMF04	584339	7016602						SMF01	585350	7016559
	SMF04	584339	7016602						SMF01	585350	7016559
	SMF04	584339	7016602						SMF01	585350	7016559
	SMF04	584339	7016602						SMF01	585350	7016559
	SMF04	584339	7016602						SMF01	585196	7016350
	SMF04	584357	7016666						SMF01	585350	7016559
	SMF04	584357	7016666						SMF01	585196	7016350
	SMF04	584357	7016666						SMF01	584709	7016631
	SMF04	584471	7016855						SMF01	584709	7016631
	SMF04	584434	7016876						SMF01	584709	7016631
	SMF04	584339	7016602						SMF01	584885	7016443
	SMF04	584354	7016566						SMF01	584885	7016443
	SMF04	584354	7016566						SMF01	584709	7016631
	SMF04	584354	7016566						SMF01	584885	7016443
	SMF04	584245	7016784						SMF01	584885	7016443
	SMF04	584511	7016682						SMF01	584885	7016443
	SMF04	584728	7016870						SMF01	584885	7016443
	SMF04	584434	7016876						SMF01	585186	7016913
	SMF04	584471	7016855						SMF01	584929	7017153
	SMF04	584401	7016446						SMF01	584371	7016151
	SMF04	584337	7016540						SMF01	584371	7016151
	SMF04	584463	7017028						SMF01	584696	7016632
	SMF04	584178	7016701						SMF01	584770	7016380
	SMF04	584463	7017028						SMF01	584770	7016380
	SMF04	584728	7016870						SMF01	584767	7016379
	SMF04	584488	7016913						SMF01	584767	7016379
	SMF04	584222	7016664						SMF01	584770	7016380
	SMF04	584533	7016680						SMF01	584770	7016380
	SMF04	584401	7016446						SMF01	584371	7016151
	SMF04	584222	7016664						SMF01	584371	7016151
	SMF04	584512	7017024						SMF01	584371	7016151
	SMF04	584642	7017022						SMF01	584371	7016151
	SMF04	584542	7016881						SMF01	584770	7016380
	SMF04	584354	7016566						SMF01	584929	7017153
	SMF04	584401	7016446						SMF01	584819	7016372
	SMF04	584629	7016842						SMF01	584371	7016151
	SMF04	584401	7016446						SMF01	585162	7016476
	SMF04	584354	7016566						SMF01	584929	7017153
	SMF04	584434	7016876						SMF01	584929	7017153
	SMF04	584463	7017028						SMF01	584929	7017153
	SMF04	584401	7016446						SMF01	584929	7017153
	SMF04	584728	7016870						SMF01	584929	7017153
	SMF04	584642	7017022						SMF01	584371	7016151
	SMF04	584401	7016446						SMF01	584371	7016151
	SMF04	584434	7016876						SMF01	584371	7016151
	SMF04	584401	7016446						SMF01	584819	7016372
	SMF04	584354	7016566						SMF01	584770	7016380
	SMF04	584728	7016870						SMF01	584770	7016380
	SMF04	584434	7016876						SMF01	584371	7016151
	SMF04	584337	7016540						SMF01	584371	7016151
	SMF04	584354	7016566						SMF01	584371	7016151
	SMF04	584434	7016876						SMF01	584371	7016151
	SMF04	584354	7016566						SMF01	584371	7016151
	SMF04	584434	7016876						SMF01	584371	7016151
	SMF04	584434	7016876						SMF01	584709	7016631
	SMF04	584357	7016666						SMF01	584709	7016631
	SMF04	584401	7016446						SMF01	584709	7016631
	SMF04	584401	7016446						SMF01	584709	7016631
	SMF04	584434	7016876						SMF01	584709	7016631
	SMF04	584533	7016680						SMF01	584371	7016151
	SMF04	584337	7016540						SMF01	584371	7016151
	SMF04	584434	7016876						SMF01	584371	7016151
	SMF04	584434	7016876						SMF01	585005	7016933
	SMF04	584354	7016566						SMF01	584709	7016631
	SMF04	584533	7016680						SMF01	585005	7016933
	SMF04	584415	7016466						SMF01	585005	7016933
	SMF04	584339	7016602						SMF01	585005	7016933
SMF04 Anzahl	184								SMF01	584709	7016631
	SMF09	583345	7016846						SMF01	584709	7016631
	SMF09	583203	7016744						SMF01	584709	7016631
	SMF09	582840	7016671						SMF01	584709	7016631
	SMF09	583691	7017085						SMF01	584709	7016631
	SMF09	583691	7017085						SMF01	584709	7016631
	SMF09	583203	7016744						SMF01	584709	7016631
	SMF09	583936	7017171						SMF01	584709	7016631
	SMF09	583613	7016246						SMF01	584709	7016631
	SMF09	583901	7016941						SMF01	584709	7016631
	SMF09	583901	7016941						SMF01	584709	7016631
	SMF09	583778	7017338						SMF01	584371	7016151
	SMF09	583778	7017338						SMF01	584371	7016151
	SMF09	583778	7017338						SMF01	584371	7016151
	SMF09	583778	7017338						SMF01	585005	7016933
	SMF09	583802	7016549						SMF01	585005	7016933
	SMF09	583901	7016941						SMF01	584533	7016680
	SMF09	583645	7016252						SMF01	584533	7016680
	SMF09	583694	7017059						SMF01	584533	7016680
	SMF09	583802	7016549						SMF01	584798	7016261
	SMF09	583691	7017085						SMF01	584798	7016261
	SMF09	583856	7017069						SMF01	584371	7016151
	SMF09	583901	7016941						SMF01	584371	7016151
	SMF09	583802	7016549						SMF01	584371	7016151
	SMF09	583694	7017059						SMF01	585005	7016933
	SMF09	583694	7017059						SMF01	585005	7016933
	SMF09	583694	7017059						SMF01	584371	7016151
	SMF09	583691	7017085						SMF01	584371	7016151
	SMF09	583694	7017059						SMF01	584371	7016151
	SMF09	583694	7017059						SMF01	584371	7016151
	SMF09	583694	7017059						SMF01	584371	7016151
	SMF09	583694	7017059						SMF01	584371	7016151
	SMF09	583694	7017059						SMF01	585005	7016933
	SMF09	583691	7016869						SMF01	584371	7016151
	SMF09	583901	7016941						SMF01	584953	7016614
	SMF09	583748	7016859						SMF01	584707	7015721
	SMF09	583568	7016858						SMF01	585350	7016559
	SMF09	583661	7016293						SMF01	584707	7015721
	SMF09	583613	7016246						SMF01	585501	7016994
	SMF09	583756	7016295						SMF01	584885	7016443
	SMF09	583802	7016549						SMF01	584401	7016446
	SMF09	583652	7016257						SMF01	584973	7016115
	SMF09	583645	7016252						SMF01	584707	7015721
	SMF09	583856	7017069						SMF01	585350	7016559
	SMF09	583856	7017069						SMF01	584953	7016614
	SMF09	583618	7016939						SMF01	584953	7016614
	SMF09	583630	7016494						SMF01	584953	7016614
	SMF09	583530	7016476						SMF01	584770	7016380
								SMF01 Anzahl	246
	SMF09	583802	7016549						SMF04	584533	7016680
	SMF09	583782	7016595						SMF04	584533	7016680
	SMF09	583645	7016252						SMF04	584533	7016680
	SMF09	583613	7016246						SMF04	584533	7016680
	SMF09	583901	7016941						SMF04	584533	7016680
	SMF09	583901	7016941						SMF04	584434	7016876
	SMF09	583856	7017069						SMF04	584434	7016876
	SMF09	583572	7016184						SMF04	584533	7016680
	SMF09	583613	7016246						SMF04	584533	7016680
	SMF09	583901	7016941						SMF04	584533	7016680
	SMF09	583694	7017059						SMF04	584533	7016680
	SMF09	583694	7017059						SMF04	584533	7016680
	SMF09	583880	7016502						SMF04	584533	7016680
	SMF09	583985	7016698						SMF04	584533	7016680
	SMF09	583901	7016941						SMF04	584533	7016680
	SMF09	583880	7016502						SMF04	584533	7016680
	SMF09	583737	7016327						SMF04	584324	7017374
	SMF09	583934	7016323						SMF04	584533	7016680
	SMF09	583921	7016242						SMF04	584238	7017263
	SMF09	583935	7016338						SMF04	584238	7017263
	SMF09	583749	7016334						SMF04	584238	7017263
	SMF09	583613	7016246						SMF04	584238	7017263
	SMF09	583778	7017338						SMF04	584238	7017263
	SMF09	583778	7017338						SMF04	584238	7017263
	SMF09	583778	7017338						SMF04	584238	7017263
	SMF09	583749	7016334						SMF04	584238	7017263
	SMF09	583778	7017338						SMF04	584238	7017263
	SMF09	583921	7016242						SMF04	584238	7017263
	SMF09	583652	7016257						SMF04	584238	7017263
	SMF09	583783	7017273						SMF04	584238	7017263
	SMF09	583416	7016851						SMF04	584324	7017374
	SMF09	583691	7017085						SMF04	584324	7017374
	SMF09	583694	7017059						SMF04	584324	7017374
	SMF09	583438	7016891						SMF04	584238	7017263
	SMF09	583503	7016695						SMF04	584238	7017263
[truncated: 817 more rows]

## Sheet: href breeding
breedtotal	SAM03	SBF01	SBF09	SBM08		year1 breed	SAM03	SBF01	SCF02	SCM01		year2 breed	SBF09	SBM08	SCF02	SDF04		year3 breed	SBF09	SBM13	SCM04	SCF09	29fixes,6months
50	59.2585	35.1471	37.4813	93.2218		50	59.2585	35.1471	37.7932	80.1072		50	19.6057	93.2218	22.5651	25.0002		50	35.7776	57.0039	72.392	22.4337
55	69.5448	40.5085	42.5924	107.788		55	69.5448	40.5085	42.7462	92.7557		55	22.9193	107.788	26.2699	28.8574		55	41.5702	65.7955	83.5512	26.8152
60	81.3965	46.1678	48.0442	125.267		60	81.3965	46.1678	47.9145	107.026		60	26.5091	125.267	30.2272	33.4289		60	47.7035	75.438	95.855	31.5473
65	95.0371	52.7207	54.1775	145.659		65	95.0371	52.7207	53.6211	123.566		65	30.6511	145.659	34.6055	38.7146		65	54.5183	85.9312	109.589	36.6299
70	112.032	59.8692	60.6516	168.964		70	112.032	59.8692	59.7585	142.377		70	35.1613	168.964	39.489	45.0004		70	62.3553	97.8425	124.468	42.2383
75	133.499	68.5071	68.1479	197.125		75	133.499	68.5071	66.7572	164.431		75	40.4079	197.125	44.9619	52.429		75	71.2145	111.739	141.064	48.7231
80	159.886	79.23	77.3478	231.112		80	159.886	79.23	74.9404	189.403		80	46.667	231.112	51.361	61.572		80	81.7774	128.755	160.235	56.2594
85	190.745	92.6335	88.5922	272.868		85	190.745	92.6335	85.0616	220.538		85	54.3068	272.868	59.1914	73.0006		85	95.407	150.592	183.698	65.3731
90	230.773	112.59	104.266	337.929		90	230.773	112.59	98.4131	262.051		90	64.0636	337.929	69.5478	88.2865		90	114.488	182.923	214.887	77.8167
95	292.938	146.843	132.888	459.311		95	292.938	146.843	119.625	327.239		95	79.4352	459.311	85.8823	112.572		95	149.244	235.389	264.102	98.673
	SBM13	SCF02	SCM04	SCF09			SDF04	SDM02	SFM02	SGF02	27fixes, 3months		SDM02	SDM08	SGF02	SGF10			SDF13	SDM07	SGF02	SGM01
50	57.0039	33.0791	72.392	22.4337		50	26.939	189.452	37.8172	58.027	25fixes, 2months	50	173.945	28.4996	14.72	4.76553		50	11.4234	32.0968	10.8572	55.938
55	65.7955	37.6668	83.5512	26.8152		55	31.5692	220.555	43.837	65.926		55	200.3	32.6816	17.92	5.58626		55	13.2473	37.6788	12.7144	65.1218
60	75.438	42.6166	95.855	31.5473		60	36.3396	254.487	50.32	75.0402		60	229.291	37.3282	21.92	6.45994		60	15.2632	44.6563	14.7144	74.7231
65	85.9312	48.17	109.589	36.6299		65	41.6713	292.189	57.7291	85.0658		65	260.917	42.9042	26.4	7.41304		65	17.4711	53.4946	17.0002	85.5767
70	97.8425	54.3271	124.468	42.2383		70	47.5642	334.603	66.2186	96.3067		70	297.815	49.0998	32.16	8.525		70	20.1589	63.7283	19.7145	97.6827
75	111.739	61.2085	141.064	48.7231		75	53.878	384.558	75.6343	109.978		75	341.74	56.5345	39.04	9.84876		75	23.3268	75.8227	23.1431	112.293
80	128.755	68.935	160.235	56.2594		80	61.174	442.996	86.7479	126.383		80	394.451	65.518	47.2	11.5167		80	27.4546	90.243	27.2859	129.826
85	150.592	78.3517	183.698	65.3731		85	70.1537	514.63	100.331	148.258		85	457.703	76.9798	57.44	13.7141		85	32.5423	109.315	32.8574	151.533
90	182.923	90.9073	214.887	77.8167		90	82.2201	609.827	118.237	179.246		90	540.283	92.4687	70.56	16.5999		90	39.8379	140.481	40.4289	179.92
95	235.389	110.465	264.102	98.673		95	101.863	763.461	146.175	227.855		95	672.059	116.476	91.84	21.0742		95	52.5092	195.837	53.2862	225.839
	SCM01	SDF04	SDF13	SDM02			SGF10	SGM01	SGM06	SMF01			SGM01	SGM06	SMF01	SMF04			SGM06	SLF02	SMF01	SMF09	25fixes, 4months
50	80.1072	25.8962	11.4234	164.805		50	24.9568	79.3806	42.8043	46.5536		50	63.0055	86.7566	32.2634	32.08		50	65.5558	17.7122	19.9621	31.8852	25fixes, 3months
55	92.7557	29.8336	13.2473	192.273		55	28.686	90.2656	48.7351	54.9332		55	73.5483	98.9568	38.4205	37.4266		55	74.3331	20.7565	22.9598	36.7163
60	107.026	34.2254	15.2632	221.635		60	32.9172	102.212	55.1815	64.2439		60	85.8482	112.061	45.5627	43.3843		60	84.2076	24.0776	26.23	41.9615
65	123.566	38.92	17.4711	254.786		65	37.6504	114.956	62.4015	74.1132		65	99.1521	126.52	53.9364	50.2586		65	94.905	27.8599	29.8409	47.4827
70	142.377	44.3718	20.1589	293.619		70	43.2442	129.027	70.6529	85.0999		70	113.209	142.335	63.5416	58.0495		70	106.974	32.1034	33.9287	53.5561
75	164.431	50.4294	23.3268	339.082		75	49.8419	145.221	80.4515	96.8314		75	129.023	160.861	75.117	67.2152		75	120.963	36.9005	38.7659	60.4576
80	189.403	57.85	27.4546	392.123		80	57.6589	164.071	92.8287	110.425		80	146.846	183.002	87.9238	78.3668		80	137.695	42.4355	44.6251	68.4634
85	220.538	67.2392	32.5423	456.53		85	66.7667	186.903	109.589	126.626		85	167.68	210.566	103.44	92.4209		85	159.089	49.6311	52.0512	78.2637
90	262.051	80.263	39.8379	541.774		90	78.5997	216.903	133.57	148.04		90	194.539	248.522	123.635	110.905		90	188.439	60.4245	61.7256	91.3766
95	327.239	102.07	52.5092	676.271		95	97.1021	262.832	171.475	181.745		95	236.71	309.974	154.667	140.235		95	235.342	78.229	76.3054	112.081
	SDM07	SDM08	SFM02	SGF02			SMF04	SMF09	SMM03	SMM05	19fixes, 2months		SMF09	SMM03	SMM05		25fixes, 3months		SMM03	SMM05			27fixes, 3months
50	32.0968	28.4996	37.8172	17.6208		50	12.3183	53.8892	54.4486	151.471		50	28.769	104.918	143.433			50	89.3852	113.605
55	37.6788	32.6816	43.837	20.6588		55	14.3896	61.5486	64.9723	172.363		55	33.6659	119.144	163.654			55	103.462	129.772
60	44.6563	37.3282	50.32	24.6083		60	16.6788	69.8918	76.4111	194.3		60	38.8688	134.26	186.227			60	118.946	147.687
65	53.4946	42.9042	57.7291	29.1654		65	19.4041	78.5086	89.2225	218.849		65	44.6838	149.968	211.151			65	135.485	166.912
70	63.7283	49.0998	66.2186	34.3301		70	22.4565	88.0828	103.178	246.009		70	51.264	167.158	239.368			70	153.785	189.196
75	75.8227	56.5345	75.6343	40.4063		75	25.9448	98.6145	119.192	276.826		75	58.9153	186.719	272.757			75	174.899	214.539
80	90.243	65.518	86.7479	48.0014		80	30.1963	110.651	136.808	312.343		80	68.403	209.243	312.73			80	199.533	245.562
85	109.315	76.9798	100.331	58.3308		85	35.3199	125.422	157.398	356.217		85	81.1042	237.103	363.519			85	229.446	285.761
90	140.481	92.4687	118.237	72.0021		90	42.5146	145.118	183.249	414.194		90	97.7841	274.15	432.179			90	269.563	343.438
95	195.837	116.476	146.175	93.8762		95	55.16	176.576	222.828	505.598		95	125.023	332.833	542.222			95	333.259	436.943
	SGF10	SGM01	SGM06	SLF02			SRM01
50	13.1238	63.3488	61.4526	17.7122		50	102.058
55	15.7773	74.4464	71.3935	20.7565		55	120.745						M	F					M	F
60	18.7893	86.9312	81.7862	24.0776		60	142.306						4.59	0.79					2.35	1.49
65	22.2317	101.266	93.0826	27.8599		65	167.222						6.72	0.86					2.64	0.99
70	26.1043	116.987	106.186	32.1034		70	195.97						1.16	1.13					1.96	0.53
75	30.5506	134.558	120.646	36.9005		75	231.427						2.37	0.91					1.96	0.53
80	36.0727	154.442	137.817	42.4355		80	275.029						3.1	0.21					2.26	0.78
85	43.531	178.949	159.054	49.6311		85	331.569						3.33	1.55					4.37	1.12
90	54.2883	211.317	187.973	60.4245		90	404.878						3.545	1.4					2.59	0.906667
95	70.4959	261.256	236.773	78.229		95	512.686							1.25
	SMF01	SMF04	SMF09	SMM03										1.0125
50	41.3127	33.0473	32.2887	73.9561
55	48.3041	37.9797	37.1855	85.1616			M	F
60	56.2489	43.4054	42.3884	97.7117			3.27	1.47
65	64.8292	49.8176	48.2034	111.158			1.46	1.2
70	74.3629	56.9696	54.7836	125.501			2.63	1.02
75	85.1678	65.3547	62.588	142.085			1.71	0.97
80	97.5616	75.7129	71.9226	160.911			2.23	1.82
85	112.18	89.0304	83.2466	183.77			5.06	0.55
90	131.247	107.527	98.2432	214.697			5.13	1.17167
95	160.484	138.108	121.962	263.553			3.07
	SMM05	SRM01
50	131.623	102.058									M			F
55	151.993	120.745									b	nb		b	nb
60	173.408	142.306								total	3.26	3.87	total	1.09	1.19
65	196.912	167.222								year1	3.07	2.38	year1	1.17	1.78
70	223.027	195.97								year2	3.55	4.18	year2	1.01	1.23
75	252.277	231.427								year3	2.59	1.61	year3	0.91	0.96
80	284.66	275.029
85	323.311	331.569
90	372.931	404.878
95	450.233	512.686						F					M
								ID	b	nb	year		ID	b	nb	year
							1	SBF01	1.47	1.91	1		SCM01	3.27	3.22	1	1		Binomial Test
							1	SDF04	1.02	2.71	1		SFM02	1.46	1.51	1	0				Category	N	Observed Prop.	Test Prop.	Exact Sig. (2-tailed)
	M	F					0	SMF01	1.82	1.16	1		SGM06	1.71	1.19	1	1		red	Group 1	1,00	11	,85	,50	,022
	4.59	1.47					1	SMF04	0.55	1.34	1		SMM03	2.23	1.31	1	1			Group 2	,00	2	,15
	2.64	1.33					1	SCF02	0.86	0.95	2		SMM05	5.06	4.65	1	1			Total		13	1,00
	3.27	1.1					1	SDF04	1.13	1.96	2		SBM08	4.59	8.46	2	2
	6.76	0.99					0	SGF02	0.92	0.84	2		SDM02	6.72	6.28	2	1		Descriptive Statistics
	1.96	1.02					0	SGF10	0.21	0.2	2		SGM01	2.37	0.99	2	1			N	Mean	Std. Deviation	Minimum	Maximum
	1.16	0.53					1	SMF01	1.55	2.25	2		SGM06	3.1	1.07	2	1		b	13	33162	150228	1,46	6,72
	1.46	0.94					0	SMF04	1.4	0.94	2		SMM03	3.33	1.74	2	1		nb	13	27038	242978	,42	8,46
	2.61	0.7					1	SMF09	1.25	1.47	2		SCM04	2.64	0.96	3	1
	2.37	0.78					0	SBF09	1.49	0.67	3		SGM01	2.26	0.42	3	1		Wilcoxon Signed Ranks Test
	2.64	1.6					0	SCF09	0.99	0.67	3		SMM05	4.37	3.35	3	1		Ranks
	4.5	1.38					1	SDF13	0.53	0.6	3			3.31615	2.70385						N	Mean Rank	Sum of Ranks
	5.13	1.21					1	SGF02	0.53	0.79	3								nb - b	Negative Ranks	11a	6,95	76,50
	3.2575	1.0875					0	SLF02	0.78	0.6	3									Positive Ranks	2b	7,25	14,50
							1	SMF09	1.12	2.04	3									Ties	0c
									1.03647	1.24118										Total	13
																			a nb < b
							Binomial Test												b nb > b
									Category	N	Observed Prop.	Test Prop.	Exact Sig. (2-tailed)						c nb = b
							binom	Group 1	1,00	10	,59	,50	,629
								Group 2	,00	7	,41								Test Statisticsa
								Total		17	1,00									nb - b
																			Z	-2,167b
																			Asymp. Sig. (2-tailed)	,030
																			a Wilcoxon Signed Ranks Test
																			b Based on positive ranks.
							Descriptive Statistics
								N	Mean	Std. Deviation	Minimum	Maximum
							b	17	10365	,43376	,21	1,82
							nb	17	12412	,70466	,20	2,71
							Wilcoxon Signed Ranks Test
							Ranks
									N	Mean Rank	Sum of Ranks
							nb - b	Negative Ranks	7a	7,43	52,00
								Positive Ranks	10b	10,10	101,00
								Ties	0c
								Total	17
							a nb < b
							b nb > b
							c nb = b
							Test Statisticsa
								nb - b
							Z	-1,160b
							Asymp. Sig. (2-tailed)	,246
							a Wilcoxon Signed Ranks Test
							b Based on negative ranks.

## Sheet: breed overlap total
95% overlap	SAM03	SBF01	SBF09	SBM08	SBM13	SCF02	SCF04	SCF09	SCM01	SDF04	SDF13	SDM02	SDM07	SDM08	SFM02	SGF02	SGF10	SGM01	SGM06	SLF02	SMF01	SMF04	SMF09	SMM03	SMM05	SRM01
SAM03	1	0	0	0	0	0	0	0	0	0	0	0	0	0	0	0	0	0	0	0	0	0	0	0	0	0
SBF01	0	1	0.84375	1	0.125	0	0	0	0.03125	0	0	0	0	0	0	0	0	0	0	0	0	0	0.03125	0.09375	0.1875	0.8125
SBF09	0	0.931034	1	1	0.0689655	0	0	0	0	0	0	0	0	0	0	0	0	0	0	0	0	0	0.0344828	0.0689655	0.103448	0.862069
SBM08	0	0.313725	0.284314	1	0.166667	0.00980392	0.0686275	0.00980392	0.0784314	0	0	0	0	0	0	0	0	0	0.00980392	0	0.0588235	0.0392157	0.0294118	0.107843	0.196078	0.715686
SBM13	0	0.0769231	0.0384615	0.326923	1	0	0	0	0	0	0	0	0	0	0	0	0	0	0	0	0	0	0	0	0.0961538	0.153846
SCF02	0	0	0	0.04	0	1	0.96	0.76	1	0	0	0.08	0	0	0	0	0	0	0	0	0	0	0.04	0	0	0.2
SCF04	0	0	0	0.12069	0	0.413793	1	0.362069	0.793103	0	0	0.310345	0.0172414	0	0	0	0	0	0	0	0	0	0	0	0	0.258621
SCF09	0	0	0	0.0476191	0	0.904762	1	1	1	0	0	0.0476191	0	0	0	0	0	0	0	0	0	0	0	0	0	0.190476
SCM01	0	0.0138889	0	0.111111	0	0.347222	0.638889	0.291667	1	0	0	0.138889	0	0	0	0	0	0	0	0	0	0.0138889	0.166667	0.152778	0.166667	0.194444
SDF04	0	0	0	0	0	0	0	0	0	1	0.0454546	1	0.272727	0.954545	0	0	0	0	0	0	0	0	0	0	0	0
SDF13	0	0	0	0	0	0	0	0	0	0.0909091	1	1	1	0.0909091	0	0	0	0	0	0	0	0	0	0	0	0
SDM02	0	0	0	0	0	0.0134228	0.120805	0.00671141	0.0671141	0.147651	0.0738255	1	0.275168	0.154362	0	0	0	0	0	0.0469799	0	0	0	0	0	0
SDM07	0	0	0	0	0	0	0.0232558	0	0	0.139535	0.255814	0.953488	1	0.162791	0	0	0	0	0	0	0	0	0	0	0	0
SDM08	0	0	0	0	0	0	0	0	0	0.84	0.04	0.92	0.28	1	0	0	0	0	0	0	0	0	0	0	0	0
SFM02	0	0	0	0	0	0	0	0	0	0	0	0	0	0	1	0	0	0	0	0	0	0	0	0	0	0.3125
SGF02	0	0	0	0	0	0	0	0	0	0	0	0	0	0	0	1	0.0952381	1	1	0	0	0	0	0.047619	0.190476	0
SGF10	0	0	0	0	0	0	0	0	0	0	0	0	0	0	0	0.125	1	1	0.25	0	0	0	0	0	0	0
SGM01	0	0	0	0	0	0	0	0	0	0	0	0	0	0	0	0.362069	0.275862	1	0.706897	0	0.0344828	0.0344828	0	0.103448	0.189655	0
SGM06	0	0	0	0.0192308	0	0	0	0	0	0	0	0	0	0	0	0.403846	0.0769231	0.788462	1	0	0.0576923	0.230769	0.0384615	0.25	0.326923	0
SLF02	0	0	0	0	0	0	0	0	0	0	0	0.411765	0	0	0	0	0	0	0	1	0	0	0	0	0	0
SMF01	0	0	0	0.171429	0	0	0	0	0	0	0	0	0	0	0	0	0	0.0571429	0.0857143	0	1	0.228571	0	0.485714	1	0
SMF04	0	0	0	0.137931	0	0	0	0	0.0344828	0	0	0	0	0	0	0	0	0.0689655	0.413793	0	0.275862	1	0.241379	0.896552	0.793103	0
SMF09	0	0.0384615	0.0384615	0.115385	0	0.0384615	0	0	0.461538	0	0	0	0	0	0	0	0	0	0.0769231	0	0	0.269231	1	0.846154	0.923077	0
SMM03	0	0.0517241	0.0344828	0.189655	0	0	0	0	0.189655	0	0	0	0	0	0	0.0172414	0	0.103448	0.224138	0	0.293103	0.448276	0.37931	1	0.931034	0.0172414
SMM05	0	0.0606061	0.030303	0.20202	0.0505051	0	0	0	0.121212	0	0	0	0	0	0	0.040404	0	0.111111	0.171717	0	0.353535	0.232323	0.242424	0.545455	1	0.040404
SRM01	0	0.230089	0.221239	0.646018	0.0707965	0.0442478	0.132743	0.0353982	0.123894	0	0	0	0	0	0.0884956	0	0	0	0	0	0	0	0	0.00884956	0.0353982	1
within						between
C	male	female				R/B-C	SCF02	SCM04	SCF09	SCM01	SBF01	SBF09	SBM08	SRM01
female	96					SCF02					0	0	4	20
male		34.72				SCM04						0
						SCF09						0
C after change of occupants	male	female				SCM01					1.39			19.44
female	100					SBF01	0			3.13
male		36.21				SBF09		0	0
						SBM08	0.98
						SRM01	4.42			12.39
D	male	female
female	100	4.54
	27.27	9.09				R/B-F	SBF01	SRM01	SFM02
	95.45					SBF01			0
	100					SRM01			8.85
	9.09					SFM02	0	31.25
male	15.44	14.77				R/B-M	SBF01	SBF09	SBM08	SRM01	SMF01	SMF04	SMF09	SMM03	SMM05
	92	13.95				SBF01					0	0	3.13	9.38	18.75
	16.27	84				SBF09					0	0	3.45	6.9	10.34
	28	25.58				SBM08					5.88	3.92	2.94	10.78	19.61
		4				SRM01					0	0	0	0.88	3.54
						SMF01	0	0	17.14	0
						SMF04	0	0	13.79	0
G	male	female				SMF09	3.85	3.85	11.54	0
female	100	9.52				SMM03	5.17	3.45	18.97	1.72
	100	12.5				SMM05	6.06	3.03	20.2	4.04
	100
	25
male	78.85	36.21				C-D	SCF02	SCM04	SCF09	SCM01	SDF04	SDF13	SDM02	SDM07	SDM08
	70.69	40.38				SCF02					0		8		0
		27.59				SCM04					0	0		1.72	0
		7.69				SCF09					0	0		0	0
						SCM01					0		13.89
M	male	female				SDF04	0	0	0	0
female	48.57	22.86				SDF13		0	0
	89.66	0				SDM02	1.34			6.71
	84.62	27.59				SDM07		2.33	0
	100	24.14				SDM08	0	0	0
	79.31	0
	92.31	26.92				C-M	SCF02	SCM04	SCF09	SCM01	SMF01	SMF04	SMF09	SMM03	SMM05
male	54.54	29.31				SCF02					0	0	4	0	0
	93.1	35.35				SCM04					0	0	0	0	0
		44.83				SCF09					0	0	0	0	0
		23.23				SCM01					0	1.39	16.67	15.28	16.67
		37.93				SMF01	0	0	0	0
		24.24				SMF04	0	0	0	3.45
						SMF09	3.85	0	0	46.15
R/B	male	female				SMM03	0	0	0	18.97
female	81.25					SMM05	0	0	0	12.12
	100
						D-L	SDF04	SDF13	SDM07	SDM08	SLF02				within	breeding	nonbreeding
male		23.01				SDF04					0				m-m	56.1112	62.7125
		28.43				SDF13					0				f-f	13.716	21.631
						SDM07					0				m-f	30.0753	33.407
						SDM08					0				f-m	80.4489	71.859
						SLF02	0	0	0	0
															between	breeding	nonbreeding
						L-C	SLF02	SCM04	SCF09						m-m	11.4018	9.69816
						SLF02		0	0						f-f	0.402364	2.51161
						SCM04	0								m-f	2.17021	3.27241
						SCF09	0								f-m	5.67298	8.06873
						L-G	SLF02	SGF02	SGM01	SGM06
						SLF02		0	0	0
						SGF02	0
						SGM01	0
						SGM06	0
						G-M	SGF02	SGF10	SGM01	SGM06	SMF01	SMF04	SMF09	SMM03	SMM05
						SGF02					0	0	0	4.76	19.05
						SGF10					0	0	0	0	0
						SGM01					3.45	3.45	0	19.34	18.97
						SGM06					5.77	23.08	3.85	25	23.96
						SMF01	0	0	5.71	8.57
						SMF04	0	0	6.9	41.38
						SMF09	0	0	0	7.69
						SMM03	1.72	0	10.34	22.41
						SMM05	4.04	0	11.11	17.17
	total				year1				year2				year3
	within	breeding	nonbreeding		within	breeding	nonbreeding		within	breeding	nonbreeding		within	breeding	nonbreeding
	m-m	56.1112	62.7125		m-m	71.225	63.75		m-m	62.1075	65.8075		m-m		71.39
	f-f	13.716	21.631		f-f	22.94	31.37		f-f	10.6062	9.83875		f-f		11.565
	m-f	30.0753	33.407		m-f	24.7275	43.635		m-f	28.164	41.6667		m-f	21.864	43.62
	f-m	80.4489	71.859		f-m	78.1925	80.295		f-m	84.457	55.0545		f-m	74.864	69.1927
	between	breeding	nonbreeding		between	breeding	nonbreeding		between	breeding	nonbreeding		between	breeding	nonbreeding
	m-m	11.4018	9.69816		m-m	11.9056	7.745		m-m	18.4967	11.0442		m-m	11.0087	6.683
	f-f	0.402364	2.51161		f-f	0	5.0775		f-f	0.260357	5.906		f-f	1.50071	1.37923
	m-f	2.17021	2.73151		m-f	2.97	3.60333		m-f	4.33412	4.57941		m-f	0.882727	2.47944
	f-m	5.67298	7.17926		f-m	8.10722	4.89		f-m	9.84187	8.84706		f-m	3.44909	3.38056
							annual
			without SAM03 & SBM13 (as in breeding)				within	breeding	nonbreeding
			9.72657				m-m	66.6663	66.9825				table for manuscript
			2.51				f-f	16.7731	17.5912				annual			total
			3.72976				m-f	24.9185	42.9739				within	breeding	nonbreeding	within	breeding	nonbreeding
			7.99913				f-m	79.1712	68.1808				m-m	66.6663	66.9825	m-m	56.1112	62.7125
							between	breeding	nonbreeding				f-f	16.7731	17.5912	f-f	13.716	21.631
							m-m	13.8037	8.49072				m-f	24.9185	42.9739	m-f	30.0753	33.407
							f-f	0.587024	4.12091				f-m	79.1712	68.1808	f-m	80.4489	71.859
							m-f	2.72895	3.55406
							f-m	7.13273	5.70587				between	breeding	nonbreeding	between	breeding	nonbreeding
													m-m	13.8037	8.49072	m-m	11.4018	9.69816
													f-f	0.587024	4.12091	f-f	0.402364	2.51161
													m-f	2.72895	3.55406	m-f	2.17021	2.73151
						within							f-m	7.13273	5.70587	f-m	5.67298	7.17926
						annual	breeding	nonbreeding	total	breeding2	nonbreeding3
						m-m	66.6663	66.9825	m-m	56.1112	62.7125
						f-f	16.7731	17.5912	f-f	13.716	21.631
						m-f	24.9185	42.9739	m-f	30.0753	33.407
						f-m	79.1712	68.1808	f-m	80.4489	71.859
						between
						annual	breeding	nonbreeding	total	breeding2	nonbreeding4
						m-m	13.8037	8.49072	m-m	11.4018	9.69816
						f-f	0.587024	4.12091	f-f	0.402364	2.51161
						m-f	2.72895	3.55406	m-f	2.17021	2.73151
						f-m	7.13273	5.70587	f-m	5.67298	7.17926

[truncated: 5 more sheets: href nonbreeding, nonbreed overlap total, season 1 overlap comp, season 2 overlap comp, season 3 overlap comp]
