# Supplementary material for: Social organization of a solitary carnivore: spatial behaviour, interactions and relatedness in the slender mongoose
Source: R Soc Open Sci. 2019 May 8;6(5):182160. doi: 10.1098/rsos.182160 (PMC6549956; doi:10.1098/rsos.182160)
Supplement: Data file: Individual site fidelity [file rsos182160supp9.xlsx]

## Sheet: Blatt1
SMM05	year1	year2	year3			overlap for years 1-3				shift of range center	X	Y	distance in m	1	2	3		average yearly range drift
50	146.77	98.8118	110.007		0.95	1	2	3		1	584531	7016611	1		143	8
55	165.573	117.265	126.059		1	1	0.818064	0.827097		2	584418	7016699	2	143		135		M	164
60	185.421	136.908	144		2	0.970904	1	0.871363		3	584526	7016618	3	8	135			F	231.571
65	207.358	158.337	162.886		3	0.972686	0.863429	1
70	231.907	180.956	184.604
75	259.067	207.148	209.627		0.5	1	2	3										average range drift over study period (first to last year)
80	291.45	236.315	238.899		1	1	0.545454	0.607438										M	174.5
85	331.668	272.03	275.253		2	0.809816	1	0.619632										F	264.667
90	385.467	319.65	323.883		3	0.807692	0.554945	1
95	469.037	395.247	398.952
																		site fidelity	0.95	0.5
																		M	0.830018	0.690944
SGM06	year1	year2	year3		0.95	1	2	3			[,1]	[,2]	distance in m	1	2	3		F	0.854856	0.53314
50	36.1486	36.0423	27.3223		1	1	0.903226	0.749104		1	585108	7017687	1		314	288
55	41.119	43.6877	32.7097		2	0.696133	1	0.712707		2	584802	7017627	2	314		27		50 in 95
60	46.9932	52.4252	39.2517		3	0.782771	0.966292	1		3	584829	7017619	3	288	27			M	100
65	52.8673	62.801	46.5633															F	95.5829
70	59.6452	74.8152	55.4141
75	67.7786	88.4675	65.4195		0.5	1	2	3
80	77.7195	104.85	77.3489		1	1	0.863636	0.636364
85	90.8233	124.51	92.3569		2	0.863636	1	0.636364
90	112.512	151.815	113.137		3	0.84	0.84	1
95	152.276	197.687	145.847
SGM01	year1	year2	year3		0.95	1	2	3			[,1]	[,2]	distance in m	1	2	3		first year only 7 months (breeding season)
50	79.227	38.4057	27.1341		1	1	0.669675	0.449458		1	584942	7018022	1		121	352
55	90.0841	44.4302	31.726		2	0.951282	1	0.579487		2	585045	7017957	2	121		299
60	101.821	51.7097	36.7354		3	0.824503	0.748344	1		3	584960	7017671	3	352	299
65	114.439	60.2443	42.9971
70	128.23	71.0381	50.9286
75	143.782	84.5931	60.1124		0.5	1	2	3
80	161.682	101.411	71.801		1	1	0.421053	0.298246
85	183.689	121.242	86.4116		2	0.86747	1	0.674699
90	212.152	145.59	106.449		3	0.87931	0.965517	1
95	256.167	180.482	139.845
SMM03	year1	year2	year3		0.95	1	2	3			[,1]	[,2]	distance in m	1	2	3
50	51.7033	51.766	49.8101		1	1	0.985755	0.997151		1	584046	7016740	1		166	103
55	59.7105	62.4643	60.2702		2	0.7473	1	0.939525		2	584209	7016769	2	166		64
60	68.4039	73.8528	71.7265		3	0.686275	0.852941	1		3	584144	7016770	3	103	64
65	77.555	86.6217	85.1753
70	87.3923	100.426	100.616
75	98.1448	116.301	118.548		0.5	1	2	3
80	110.27	134.592	139.966		1	1	0.669903	0.679612
85	125.14	157.023	165.868		2	0.663462	1	0.826923
90	144.586	185.667	200.237		3	0.7	0.86	1
95	174.785	230.531	254.53
SMF09	year2	year3			0.95	2	3				[,1]	[,2]	distance in m	1	2
50	43.9187	32.9087			2	1	0.604124			2	583484	7016835	1		305
55	50.4988	38.3369			3	0.804945	1			3	583770	7016726	2	305
60	57.8441	44.274
65	65.9546	50.5504
70	75.4422	57.3357			0.5	2	3
75	86.1541	65.1388			2	1	0.370656
80	98.5493	74.1293			3	0.494845	1
85	114.158	85.325
90	134.205	100.083
95	164.504	123.662
SGF02	year2	year3			0.95	2	3				[,1]	[,2]	distance in m	1	2
50	12.96	12.6403			2	1	0.769437			2	585009	7017696	1		164
55	15.52	14.8829			3	0.846608	1			3	585172	7017716	2	164
60	18.88	17.5333
65	22.88	20.7953
70	27.68	24.6689			0.5	2	3
75	33.92	29.5619			2	1	0.561404
80	41.6	35.882			3	0.571429	1
85	51.36	44.6487
90	64	56.8812
95	83.68	76.0455
SCF02	year2	year3			0.95	1	2				[,1]	[,2]	distance in m	1	2		first year only 7 months (breeding season)
50	44.1868	19.1555			1	1	0.607239			1	582554	7016475	1		136
55	50.0784	22.4393			2	0.972103	1			2	582483	7016590	2	136
60	56.1433	26.0515
65	62.5547	30.211
70	69.8325	35.1367				1	2
75	78.15	40.9381			1	1	0.223176
80	87.6805	48.1624			2	0.514852	1
85	99.637	57.2476
90	115.752	69.0693
95	141.571	88.4437
SBF09	year2	year3			0.95	2	3				[,1]	[,2]	distance in m	1	2
50	29.7117	18.3999			2	1	0.829192			2	583677	7015367	1		128
55	34.4656	21.8073			3	0.908163	1			3	583608	7015474	2	128
60	39.7477	25.5555
65	45.558	29.9851
70	51.7644	35.4369			0.5	2	3
75	58.7632	41.9109			2	1	0.425287
80	66.8184	50.0887			3	0.685185	1
85	76.5903	60.6516
90	89.3993	75.9849
95	109.867	100.177
SMF01	year1	year2	year3		0.95	1	2	3			[,1]	[,2]	distance in m	1	2	3
50	41.9432	45.403	38.0155		1	1	0.917279	0.75		1	584864	7016480	1		40	65
55	49.248	51.7594	43.7657		2	0.886323	1	0.781528		2	584904	7016474	2	40		58
60	57.4952	58.7212	50.1549		3	0.87931	0.948276	1		3	584905	7016531	3	65	58
65	67.1563	66.591	57.3427
70	78.2312	75.6716	65.6486
75	90.4843	86.5683	75.2323		0.5	1	2	3
80	104.858	99.8865	86.5731		1	1	0.689394	0.477273
85	121.588	117.745	100.31		2	0.636364	1	0.587413
90	142.089	142.565	118.519		3	0.529412	0.705882	1
95	172.957	179.19	147.43
SMF04	year1	year2			0.95	1	2				[,1]	[,2]	distance in m	1	2
50	22.7878	36.921			1	1	0.651659			1	584240	7016744	1		423
55	27.0133	42.1696			2	0.477431	1			2	584289	7017162	2	423
60	31.6916	48.1421
65	36.9736	54.6576
70	43.0101	62.44			0.5	1	2
75	49.952	71.3082			1	1	0.597826
80	58.1013	82.1673			2	0.369127	1
85	68.5143	95.9222
90	83.0019	114.021
95	103.979	142.254
SDF04	year1	year2			0.95	1	2				[,1]	[,2]	distance in m	1	2
50	57.2215	36.1357			1		0.575916			1	584240	7016744	1		503
55	65.8501	41.964			2	0.873016				2	584289	7017162	2	503
60	75.3871	48.9581
65	86.2864	55.9521			0.5	1	2
70	99.0023	64.1117			1		0.5
75	113.989	72.2714			2	0.8
80	132.154	83.9281
85	154.861	97.9161
90	184.38	118.898
95	229.34	151.537
year1/year2/year3: href kernels for years 1-3
